# Supplementary material for: Inducible CCR2+ nonclassical monocytes mediate the regression of cancer metastasis
Source: J Clin Invest. 2024 Oct 1;134(22):e179527. doi: 10.1172/JCI179527 (PMC11563681; doi:10.1172/JCI179527)
Supplement: Supplemental table 1 [file jci-134-179527-s162.xlsx]

## Sheet: Short gene list
Gene in mouse	Homologous gene in human
Ahr
Atf3
C1qa
C1qb
Ccr2
Ccr5
Cd14
Cd163
Cd74
Egr2
Emp1
H2-Aa	HLA-DQA1
H2-Ab1	HLA-DQB1
H2-DMa	HLA-DMA
H2-DMb1	HLA-DMB
H2-Eb1	HLA-DRB1
Lgmn
Ms4a6d	MS4A6A
Pid1
S100a10
