# Supplementary material for: Inducible CCR2+ nonclassical monocytes mediate the regression of cancer metastasis
Source: J Clin Invest. 2024 Oct 1;134(22):e179527. doi: 10.1172/JCI179527 (PMC11563681; doi:10.1172/JCI179527)
Supplement: Supplemental table 2 [file jci-134-179527-s163.xlsx]

## Sheet: Long gene list
Up >1.5-fold in NOD2-dependent LY6Clow I-NCM (vs. NR4A1-dependent LY6Clow N-NCM)
Ensembl ID	Gene
ENSMUSG00000036381	P2ry14
ENSMUSG00000034675	Dbn1
ENSMUSG00000030256	Bhlhe41
ENSMUSG00000102618	Gm37848
ENSMUSG00000006219	Fblim1
ENSMUSG00000030325	Klrb1c
ENSMUSG00000100060	Gm17944
ENSMUSG00000030124	Lag3
ENSMUSG00000097337	NA
ENSMUSG00000049723	Mmp12
ENSMUSG00000027315	Spint1
ENSMUSG00000057135	Scimp
ENSMUSG00000029096	Htra3
ENSMUSG00000027670	Ocstamp
ENSMUSG00000055322	Tns1
ENSMUSG00000026131	Dst
ENSMUSG00000039115	Itga9
ENSMUSG00000047205	Dusp18
ENSMUSG00000039013	Siglecf
ENSMUSG00000017400	Stac2
ENSMUSG00000017009	Sdc4
ENSMUSG00000037868	Egr2
ENSMUSG00000082647	Gm14056
ENSMUSG00000053004	Hrh1
ENSMUSG00000075269	Bex6
ENSMUSG00000054046	Klk13
ENSMUSG00000043079	Synpo
ENSMUSG00000022123	Scel
ENSMUSG00000042638	Gucy2c
ENSMUSG00000030208	Emp1
ENSMUSG00000097134	1110002J07Rik
ENSMUSG00000030329	Pianp
ENSMUSG00000102550	Gm8276
ENSMUSG00000022102	Dok2
ENSMUSG00000038143	Stox2
ENSMUSG00000035914	Cd276
ENSMUSG00000079414	Gm11110
ENSMUSG00000034591	Slc41a2
ENSMUSG00000022092	Ppp3cc
ENSMUSG00000028943	Espn
ENSMUSG00000079227	Ccr5
ENSMUSG00000045326	Fndc7
ENSMUSG00000047842	Diras2
ENSMUSG00000038156	Spon1
ENSMUSG00000036526	Card11
ENSMUSG00000024124	Prss30
ENSMUSG00000056737	Capg
ENSMUSG00000024940	Ltbp3
ENSMUSG00000090626	Tex9
ENSMUSG00000032656	Marchf3
ENSMUSG00000030323	Ift122
ENSMUSG00000028327	Stra6l
ENSMUSG00000034472	Rasd2
ENSMUSG00000020325	Fstl3
ENSMUSG00000043099	Hic1
ENSMUSG00000011256	Adam19
ENSMUSG00000022096	Hr
ENSMUSG00000025473	Adam8
ENSMUSG00000054342	Kcnn4
ENSMUSG00000022504	Ciita
ENSMUSG00000019256	Ahr
ENSMUSG00000052688	Rab7b
ENSMUSG00000038740	Mvb12b
ENSMUSG00000051969	Tlr11
ENSMUSG00000103473	Gm37696
ENSMUSG00000046480	Scn4b
ENSMUSG00000028940	Hes2
ENSMUSG00000032470	Mras
ENSMUSG00000085058	8030453O22Rik
ENSMUSG00000030148	Clec4a2
ENSMUSG00000020092	Pald1
ENSMUSG00000097039	Pvt1
ENSMUSG00000004609	Cd33
ENSMUSG00000035735	Dagla
ENSMUSG00000084806	Gm15232
ENSMUSG00000023079	Gtf2ird1
ENSMUSG00000028268	Gbp3
ENSMUSG00000015568	Lpl
ENSMUSG00000003545	Fosb
ENSMUSG00000026315	Serpinb8
ENSMUSG00000063506	Arhgap22
ENSMUSG00000018459	Slc13a3
ENSMUSG00000026994	Galnt3
ENSMUSG00000037605	Adgrl3
ENSMUSG00000070524	Fcrlb
ENSMUSG00000062098	Btbd3
ENSMUSG00000047415	Gpr68
ENSMUSG00000079298	Klrb1b
ENSMUSG00000040329	Il7
ENSMUSG00000026630	Batf3
ENSMUSG00000028063	Lmna
ENSMUSG00000074570	Cass4
ENSMUSG00000026482	Rgl1
ENSMUSG00000034413	Neurl1b
ENSMUSG00000062488	Ifit3b
ENSMUSG00000002233	Rhoc
ENSMUSG00000038349	Plcl1
ENSMUSG00000049491	Slc36a3
ENSMUSG00000054203	Ifi205
ENSMUSG00000038068	Rnf144b
ENSMUSG00000022456	Septin3
ENSMUSG00000030123	Plxnd1
ENSMUSG00000003534	Ddr1
ENSMUSG00000031066	Usp11
ENSMUSG00000027199	Gatm
ENSMUSG00000048612	Myof
ENSMUSG00000026749	Nek6
ENSMUSG00000036594	H2-Aa
ENSMUSG00000048200	Cracr2b
ENSMUSG00000030149	Klrk1
ENSMUSG00000002602	Axl
ENSMUSG00000031765	Mt1
ENSMUSG00000001763	Tspan33
ENSMUSG00000085360	Arhgap27os2
ENSMUSG00000079363	Gbp4
ENSMUSG00000071547	Nt5dc2
ENSMUSG00000040010	Slc7a5
ENSMUSG00000012350	Ehf
ENSMUSG00000032220	Myo1e
ENSMUSG00000021215	Net1
ENSMUSG00000092500	Gm20400
ENSMUSG00000051817	Sox12
ENSMUSG00000073421	H2-Ab1
ENSMUSG00000086320	Gm12840
ENSMUSG00000036106	Prr5
ENSMUSG00000039891	Txlnb
ENSMUSG00000103898	Gm30238
ENSMUSG00000053007	Creb5
ENSMUSG00000004633	Chn2
ENSMUSG00000019139	Isyna1
ENSMUSG00000030064	Frmd4b
ENSMUSG00000006930	Hap1
ENSMUSG00000072949	Acot1
ENSMUSG00000074417	Gm14548
ENSMUSG00000039062	Anpep
ENSMUSG00000062783	Csprs
ENSMUSG00000070504	Fcrl6
ENSMUSG00000060586	H2-Eb1
ENSMUSG00000024663	Rab3il1
ENSMUSG00000022305	Lrp12
ENSMUSG00000038776	Ephx1
ENSMUSG00000031255	Sytl4
ENSMUSG00000016493	Cd46
ENSMUSG00000020897	Aurkb
ENSMUSG00000040711	Sh3pxd2b
ENSMUSG00000061132	Blnk
ENSMUSG00000064043	Trerf1
ENSMUSG00000006310	Zbtb32
ENSMUSG00000022094	Slc39a14
ENSMUSG00000028362	Tnfsf8
ENSMUSG00000058290	Espl1
ENSMUSG00000045362	Tnfrsf26
ENSMUSG00000006344	Ggt5
ENSMUSG00000031709	Tbc1d9
ENSMUSG00000022667	Cd200r1
ENSMUSG00000041959	S100a10
ENSMUSG00000032489	Kif9
ENSMUSG00000096188	Cmtm4
ENSMUSG00000081665	Gm15922
ENSMUSG00000027173	Depdc7
ENSMUSG00000021200	Asb2
ENSMUSG00000039713	Plekhg5
ENSMUSG00000037649	H2-DMa
ENSMUSG00000049001	Ndnf
ENSMUSG00000014158	Trpv4
ENSMUSG00000000058	Cav2
ENSMUSG00000018920	Cxcl16
ENSMUSG00000029410	Ppef2
ENSMUSG00000031373	Car5b
ENSMUSG00000035365	Parpbp
ENSMUSG00000041444	Arhgap32
ENSMUSG00000047963	Stbd1
ENSMUSG00000037922	Bank1
ENSMUSG00000021591	Glrx
ENSMUSG00000020773	Trim47
ENSMUSG00000059482	2610301B20Rik
ENSMUSG00000079547	H2-DMb1
ENSMUSG00000026603	Smyd2
ENSMUSG00000033082	Clec1a
ENSMUSG00000026193	Fn1
ENSMUSG00000067614	Krt86
ENSMUSG00000030427	Lilra6
ENSMUSG00000028076	Cd1d1
ENSMUSG00000024610	Cd74
ENSMUSG00000029925	Tbxas1
ENSMUSG00000069792	Wfdc17
ENSMUSG00000031565	Fgfr1
ENSMUSG00000070056	Mfhas1
ENSMUSG00000072809	9330160F10Rik
ENSMUSG00000056153	Socs6
ENSMUSG00000039960	Rhou
ENSMUSG00000030165	Klrd1
ENSMUSG00000018428	Akap1
ENSMUSG00000016526	Dyrk3
ENSMUSG00000022218	Tgm1
ENSMUSG00000018986	Slfn3
ENSMUSG00000024679	Ms4a6d
ENSMUSG00000022885	St6gal1
ENSMUSG00000039899	Fgl2
ENSMUSG00000031838	Ifi30
ENSMUSG00000044854	1700056E22Rik
ENSMUSG00000031543	Ank1
ENSMUSG00000051832	E230016K23Rik
ENSMUSG00000041774	Ydjc
ENSMUSG00000041707	Tmem273
ENSMUSG00000094777	H2ac24
ENSMUSG00000010663	Fads1
ENSMUSG00000047139	Cd24a
ENSMUSG00000070942	Il1rl2
ENSMUSG00000080454	Gm24195
ENSMUSG00000102426	NA
ENSMUSG00000029534	St7
ENSMUSG00000026833	Olfm1
ENSMUSG00000070407	Hs3st3b1
ENSMUSG00000026829	Gbgt1
ENSMUSG00000064141	Zfp69
ENSMUSG00000063810	Alms1
ENSMUSG00000020282	Rhbdf1
ENSMUSG00000057541	Pus7
ENSMUSG00000055480	Zfp458
ENSMUSG00000024220	Zfp523
ENSMUSG00000029304	Spp1
ENSMUSG00000049191	Rtl5
ENSMUSG00000101625	Gm29371
ENSMUSG00000040209	Zfp704
ENSMUSG00000104125	Gm37488
ENSMUSG00000049288	Lix1l
ENSMUSG00000037224	Zfyve28
ENSMUSG00000037548	H2-DMb2
ENSMUSG00000038179	Slamf7
ENSMUSG00000085531	Slc36a3os
ENSMUSG00000020023	Tmcc3
ENSMUSG00000030677	Kif22
ENSMUSG00000074813	Morrbid
ENSMUSG00000030443	Zfp583
ENSMUSG00000026730	Pter
ENSMUSG00000025464	Paox
ENSMUSG00000035165	Kcne3
ENSMUSG00000029810	Tmem176b
ENSMUSG00000044749	Abca6
ENSMUSG00000026321	Tnfrsf11a
ENSMUSG00000036412	Arsi
ENSMUSG00000031712	Il15
ENSMUSG00000072825	Cep170b
ENSMUSG00000028270	Gbp2
ENSMUSG00000056529	Ptafr
ENSMUSG00000029204	Rhoh
ENSMUSG00000073985	Gm10602
ENSMUSG00000022722	Arl6
ENSMUSG00000026558	Uck2
ENSMUSG00000044813	Shb
ENSMUSG00000007987	Ift22
ENSMUSG00000086139	Gm11211
ENSMUSG00000017144	Rnd3
ENSMUSG00000056671	Prelid2
ENSMUSG00000079293	Clec7a
ENSMUSG00000022534	Mefv
ENSMUSG00000034771	Tle2
ENSMUSG00000052821	Cysltr1
ENSMUSG00000042286	Stab1
ENSMUSG00000049103	Ccr2
ENSMUSG00000022562	Oplah
ENSMUSG00000032502	Stac
ENSMUSG00000006356	Crip2
ENSMUSG00000044162	Tnip3
ENSMUSG00000045763	Basp1
ENSMUSG00000049285	Mblac1
ENSMUSG00000041362	Shtn1
ENSMUSG00000013033	Adgrl1
ENSMUSG00000020424	Castor1
ENSMUSG00000062127	Cttnbp2nl
ENSMUSG00000097781	9330136K24Rik
ENSMUSG00000040003	Magi2
ENSMUSG00000010660	Plcd1
ENSMUSG00000043391	2510009E07Rik
ENSMUSG00000069808	Tlcd3a
ENSMUSG00000027030	Stk39
ENSMUSG00000019817	Plagl1
ENSMUSG00000046908	Ltb4r1
ENSMUSG00000035158	Mitf
ENSMUSG00000026796	Niban2
ENSMUSG00000056880	Gadl1
ENSMUSG00000097815	NA
ENSMUSG00000027864	Ptgfrn
ENSMUSG00000022265	Ank
ENSMUSG00000032324	Tspan3
ENSMUSG00000026807	Ak8
ENSMUSG00000034795	Ccdc122
ENSMUSG00000034855	Cxcl10
ENSMUSG00000001588	Acap1
ENSMUSG00000102143	Gm38057
ENSMUSG00000034522	Zfp395
ENSMUSG00000042029	Ncapg2
ENSMUSG00000089942	Pira2
ENSMUSG00000006360	Crip1
ENSMUSG00000025372	Baiap2
ENSMUSG00000054008	Ndst1
ENSMUSG00000038235	F11r
ENSMUSG00000035960	Apex1
ENSMUSG00000026065	Slc9a4
ENSMUSG00000040963	Asgr2
ENSMUSG00000005045	Chd5
ENSMUSG00000035342	Lzts2
ENSMUSG00000026628	Atf3
ENSMUSG00000035245	Eogt
ENSMUSG00000030844	Rgs10
ENSMUSG00000057497	Fam136a
ENSMUSG00000040552	C3ar1
ENSMUSG00000048534	Jaml
ENSMUSG00000033427	Upb1
ENSMUSG00000097170	Gm16982
ENSMUSG00000027420	Bfsp1
ENSMUSG00000062028	Irgc1
ENSMUSG00000031808	Slc27a1
ENSMUSG00000037706	Cd81
ENSMUSG00000104200	Gm37399
ENSMUSG00000029919	Hpgds
ENSMUSG00000038172	Ttc39b
ENSMUSG00000035539	Ccdc180
ENSMUSG00000011179	Odc1
ENSMUSG00000038886	Man2a2
ENSMUSG00000033949	Trim36
ENSMUSG00000025511	Tspan4
ENSMUSG00000046080	Clec9a
ENSMUSG00000046463	5930403N24Rik
ENSMUSG00000017754	Pltp
ENSMUSG00000043932	Klri2
ENSMUSG00000059252	Tpt1-ps5
ENSMUSG00000100548	Gm29585
ENSMUSG00000027001	Dusp19
ENSMUSG00000026489	Coq8a
ENSMUSG00000046668	Cxxc5
ENSMUSG00000037419	Endod1
ENSMUSG00000039629	Strip2
ENSMUSG00000036905	C1qb
ENSMUSG00000074419	Gm15448
ENSMUSG00000023367	Tmem176a
ENSMUSG00000100931	Gm28085
ENSMUSG00000086507	Adap2os
ENSMUSG00000019122	Ccl9
ENSMUSG00000055485	Soga1
ENSMUSG00000093565	Rab26os
ENSMUSG00000020019	Ntn4
ENSMUSG00000062464	Cyp4f37
ENSMUSG00000018821	Avpi1
ENSMUSG00000079339	Ifit1bl1
ENSMUSG00000051435	Fhad1
ENSMUSG00000041920	Slc16a6
ENSMUSG00000034438	Gbp8
ENSMUSG00000019883	Echdc1
ENSMUSG00000023349	Clec4n
ENSMUSG00000097787	2700046G09Rik
ENSMUSG00000014198	Zfp385c
ENSMUSG00000048550	Thnsl1
ENSMUSG00000064357	mt-Atp6
ENSMUSG00000044345	Marveld1
ENSMUSG00000085311	Gm15445
ENSMUSG00000034926	Dhcr24
ENSMUSG00000025190	Got1
ENSMUSG00000022438	Parvb
ENSMUSG00000054428	Atpif1
ENSMUSG00000099470	Gm29340
ENSMUSG00000037003	Tns2
ENSMUSG00000047678	Gpr82
ENSMUSG00000097245	Gm5421
ENSMUSG00000021338	Carmil1
ENSMUSG00000020021	Fgd6
ENSMUSG00000047747	Rnf150
ENSMUSG00000097283	Gm26686
ENSMUSG00000032122	Slc37a2
ENSMUSG00000061436	Hipk2
ENSMUSG00000055723	Rras2
ENSMUSG00000024899	Papss2
ENSMUSG00000063605	Ccdc102a
ENSMUSG00000103219	Gm37787
ENSMUSG00000032965	Ift57
ENSMUSG00000041538	H2-Ob
ENSMUSG00000048120	Entpd1
ENSMUSG00000074355	Gm10676
ENSMUSG00000096950	Gm9530
ENSMUSG00000020100	Slc29a3
ENSMUSG00000027583	Zbtb46
ENSMUSG00000078898	Zfp968
ENSMUSG00000021575	Ahrr
ENSMUSG00000030922	Lyrm1
ENSMUSG00000010047	Hyal2
ENSMUSG00000026548	Slamf9
ENSMUSG00000013584	Aldh1a2
ENSMUSG00000031442	Mcf2l
ENSMUSG00000021773	Comtd1
ENSMUSG00000025743	Sdc3
ENSMUSG00000027435	Cd93
ENSMUSG00000031174	Rpgr
ENSMUSG00000020865	Abcc3
ENSMUSG00000032014	Oaf
ENSMUSG00000038151	Prdm1
ENSMUSG00000004933	Matk
ENSMUSG00000051319	Mtln
ENSMUSG00000046179	E2f8
ENSMUSG00000071856	Mcc
ENSMUSG00000024424	Ttc39c
ENSMUSG00000040189	Odad1
ENSMUSG00000029156	Sgcb
ENSMUSG00000009569	Mrtfb
ENSMUSG00000026879	Gsn
ENSMUSG00000017466	Timp2
ENSMUSG00000021356	Irf4
ENSMUSG00000036362	P2ry13
ENSMUSG00000025355	Mmp19
ENSMUSG00000039676	Capsl
ENSMUSG00000066595	Flvcr1
ENSMUSG00000037138	Aff3
ENSMUSG00000097133	Gm26628
ENSMUSG00000032375	Aph1b
ENSMUSG00000000530	Acvrl1
ENSMUSG00000035595	Fam174c
ENSMUSG00000032666	1700025G04Rik
ENSMUSG00000003282	Plag1
ENSMUSG00000103220	Gm37728
ENSMUSG00000058672	Tubb2a
ENSMUSG00000030711	Sult1a1
ENSMUSG00000046721	Rpl14-ps1
ENSMUSG00000086564	Cd101
ENSMUSG00000040253	Gbp7
ENSMUSG00000060798	Intu
ENSMUSG00000029994	Anxa4
ENSMUSG00000026575	Nme7
ENSMUSG00000063245	Zfp993
ENSMUSG00000092060	Bend4
ENSMUSG00000041912	Tdrkh
ENSMUSG00000049643	2310022A10Rik
ENSMUSG00000045826	Ptprcap
ENSMUSG00000098269	Mir8094
ENSMUSG00000055044	Pdlim1
ENSMUSG00000042190	Cmklr1
ENSMUSG00000024639	Gnaq
ENSMUSG00000056124	B4galt6
ENSMUSG00000091475	Cerox1
ENSMUSG00000028007	Snx7
ENSMUSG00000043602	Zfp3
ENSMUSG00000090290	Tarbp1
ENSMUSG00000054321	Taf4b
ENSMUSG00000002032	Tmem25
ENSMUSG00000053318	Slamf8
ENSMUSG00000047712	Ust
ENSMUSG00000067344	Rps25-ps1
ENSMUSG00000026688	Mgst3
ENSMUSG00000030352	Tspan9
ENSMUSG00000024268	Celf4
ENSMUSG00000032507	Fbxl2
ENSMUSG00000023805	Synj2
ENSMUSG00000030560	Ctsc
ENSMUSG00000024391	Apom
ENSMUSG00000051439	Cd14
ENSMUSG00000022346	Myc
ENSMUSG00000015143	Actn1
ENSMUSG00000070394	Tmem256
ENSMUSG00000021368	Tbc1d7
ENSMUSG00000052724	Gm9888
ENSMUSG00000026019	Wdr12
ENSMUSG00000002365	Snx9
ENSMUSG00000045999	NA
ENSMUSG00000022180	Slc7a8
ENSMUSG00000067610	Klri1
ENSMUSG00000067818	Myl9
ENSMUSG00000026656	Fcgr2b
ENSMUSG00000030084	Plxna1
ENSMUSG00000004698	Hdac9
ENSMUSG00000038473	Nos1ap
ENSMUSG00000039982	Dtx4
ENSMUSG00000024074	Crim1
ENSMUSG00000093327	Mir5107
ENSMUSG00000073448	Gm10509
ENSMUSG00000078439	Smim24
ENSMUSG00000051343	Rab11fip5
ENSMUSG00000074682	Zcchc3
ENSMUSG00000037907	Ankrd13b
ENSMUSG00000002997	Prkar2b
ENSMUSG00000044328	Trp53i13
ENSMUSG00000028337	Coro2a
ENSMUSG00000029560	Snx8
ENSMUSG00000078435	AU041133
ENSMUSG00000029772	Ahcyl2
ENSMUSG00000005465	Il27ra
ENSMUSG00000038055	Dexi
ENSMUSG00000100658	F730311O21Rik
ENSMUSG00000098557	Kctd12
ENSMUSG00000043939	A530064D06Rik
ENSMUSG00000097432	NA
ENSMUSG00000049086	Bmyc
ENSMUSG00000001300	Efnb2
ENSMUSG00000027552	E2f5
ENSMUSG00000070526	Peg12
ENSMUSG00000035891	Cerk
ENSMUSG00000096054	Syne1
ENSMUSG00000027994	Mcub
ENSMUSG00000030257	Srgap3
ENSMUSG00000031758	Cdyl2
ENSMUSG00000034201	Gas2l1
ENSMUSG00000062190	Lancl2
ENSMUSG00000044156	Hepacam2
ENSMUSG00000039116	Adgrg6
ENSMUSG00000037493	Cib2
ENSMUSG00000064349	mt-Tc
ENSMUSG00000103772	Gm36933
ENSMUSG00000039787	Cercam
ENSMUSG00000053965	Pde5a
ENSMUSG00000099406	Gm29408
ENSMUSG00000087535	Zmiz1os1
ENSMUSG00000028383	Hsdl2
ENSMUSG00000018398	Septin8
ENSMUSG00000043067	Dpy19l1
ENSMUSG00000029089	5730480H06Rik
ENSMUSG00000053931	Cnn3
ENSMUSG00000032643	Fhl3
ENSMUSG00000046826	Fam187b
ENSMUSG00000021676	Iqgap2
ENSMUSG00000048442	Smim5
ENSMUSG00000041817	Fam169a
ENSMUSG00000035547	Capn5
ENSMUSG00000017309	Cd300lg
ENSMUSG00000034807	Colgalt1
ENSMUSG00000024730	Ms4a8a
ENSMUSG00000031355	Arhgap6
ENSMUSG00000021687	Scamp1
ENSMUSG00000035232	Pdk3
ENSMUSG00000028893	Sesn2
ENSMUSG00000041961	Znrf3
ENSMUSG00000029475	Kdm2b
ENSMUSG00000024357	Sil1
ENSMUSG00000015846	Rxra
ENSMUSG00000054843	Atrnl1
ENSMUSG00000078485	Plekhn1
ENSMUSG00000034714	Ttyh2
ENSMUSG00000044244	Il20rb
ENSMUSG00000049848	Ceacam19
ENSMUSG00000029082	Bst1
ENSMUSG00000042632	Pla2g6
ENSMUSG00000030147	Clec4b1
ENSMUSG00000004127	Trmt10a
ENSMUSG00000038295	Atg9b
ENSMUSG00000062661	Ncs1
ENSMUSG00000061393	Acvr2b
ENSMUSG00000027890	Gstm4
ENSMUSG00000030468	Siglecg
ENSMUSG00000025702	Marchf8
ENSMUSG00000022186	Oxct1
ENSMUSG00000085525	Gm13166
ENSMUSG00000050471	Fam118b
ENSMUSG00000052151	Plpp2
ENSMUSG00000023186	Vwa5a
ENSMUSG00000044788	Fads6
ENSMUSG00000009376	Met
ENSMUSG00000102202	Gm33280
ENSMUSG00000094942	Gm3604
ENSMUSG00000026675	Hsd17b7
ENSMUSG00000043004	Gng2
ENSMUSG00000034987	Hrh2
ENSMUSG00000033316	Galnt9
ENSMUSG00000050945	Zfp438
ENSMUSG00000024672	Ms4a7
ENSMUSG00000056498	Tmem154
ENSMUSG00000048012	Zfp473
ENSMUSG00000029490	Mfsd7a
ENSMUSG00000019873	Reep3
ENSMUSG00000025986	Slc39a10
ENSMUSG00000022150	Dab2
ENSMUSG00000015957	Wnt11
ENSMUSG00000021559	Dapk1
ENSMUSG00000074802	Gas2l3
ENSMUSG00000033373	Fntb
ENSMUSG00000031633	Slc25a4
ENSMUSG00000034110	Kctd7
ENSMUSG00000029735	Tpk1
ENSMUSG00000019837	Gtf3c6
ENSMUSG00000047443	Erfe
ENSMUSG00000026728	Vim
ENSMUSG00000022636	Alcam
ENSMUSG00000024197	Plin3
ENSMUSG00000058163	Gm5431
ENSMUSG00000053226	Dand5
ENSMUSG00000034957	Cebpa
ENSMUSG00000037434	Slc30a1
ENSMUSG00000026853	Crat
ENSMUSG00000070691	Runx3
ENSMUSG00000001467	Cyp51
ENSMUSG00000089855	NA
ENSMUSG00000054556	Gm4876
ENSMUSG00000041025	Iffo2
ENSMUSG00000065979	Cpped1
ENSMUSG00000027463	Slc52a3
ENSMUSG00000020547	Bzw2
ENSMUSG00000008845	Cd163
ENSMUSG00000098178	NA
ENSMUSG00000001247	Lsr
ENSMUSG00000040537	Adam22
ENSMUSG00000019179	Mdh2
ENSMUSG00000050777	Tmem37
ENSMUSG00000042284	Itga1
ENSMUSG00000075122	Cd80
ENSMUSG00000020388	Pdlim4
ENSMUSG00000044338	Aplnr
ENSMUSG00000010307	Tmem86a
ENSMUSG00000031198	Fundc2
ENSMUSG00000103233	Gm37159
ENSMUSG00000056758	Hmga2
ENSMUSG00000072763	5430403G16Rik
ENSMUSG00000031756	Cenpn
ENSMUSG00000026657	Frmd4a
ENSMUSG00000043419	Rnf227
ENSMUSG00000075415	Fnbp1
ENSMUSG00000034361	Cpne2
ENSMUSG00000000594	Gm2a
ENSMUSG00000047409	Ctdspl
ENSMUSG00000029338	Antxr2
ENSMUSG00000002957	Ap2a2
ENSMUSG00000037636	Slc25a43
ENSMUSG00000052928	Ctif
ENSMUSG00000015112	Slc25a13
ENSMUSG00000046573	Lyrm4
ENSMUSG00000059325	Hopx
ENSMUSG00000026069	Il1rl1
ENSMUSG00000024842	Cabp4
ENSMUSG00000024209	Acsbg3
ENSMUSG00000018446	C1qbp
ENSMUSG00000028862	Map3k6
ENSMUSG00000002409	Dyrk1b
ENSMUSG00000051043	Gprc5c
ENSMUSG00000049709	Nlrp10
ENSMUSG00000044827	Tlr1
ENSMUSG00000039234	Sec24d
ENSMUSG00000033066	Gas7
ENSMUSG00000047446	Arl4a
ENSMUSG00000042688	Mapk6
ENSMUSG00000054404	Slfn5
ENSMUSG00000078920	Ifi47
ENSMUSG00000027423	Snx5
ENSMUSG00000006800	Sulf2
ENSMUSG00000051851	Rtl8c
ENSMUSG00000048191	NA
ENSMUSG00000025277	Abhd6
ENSMUSG00000026880	Stom
ENSMUSG00000092349	Smim40
ENSMUSG00000021458	Aopep
ENSMUSG00000035064	Eef2k
ENSMUSG00000035713	Usp35
ENSMUSG00000102633	Gm38224
ENSMUSG00000026623	Lpgat1
ENSMUSG00000018927	Ccl6
ENSMUSG00000074807	Gm10762
ENSMUSG00000045672	Col27a1
ENSMUSG00000062510	Nsl1
ENSMUSG00000039585	Myo9a
ENSMUSG00000017390	Aldoc
ENSMUSG00000020034	Tcp11l2
ENSMUSG00000071078	Nr2c2ap
ENSMUSG00000021018	Polr2h
ENSMUSG00000022220	Adcy4
ENSMUSG00000020644	Id2
ENSMUSG00000002006	Pdzd4
ENSMUSG00000076258	NA
ENSMUSG00000025044	Msr1
ENSMUSG00000051224	Tceanc
ENSMUSG00000031169	Porcn
ENSMUSG00000068220	Lgals1
ENSMUSG00000071855	Ccdc112
ENSMUSG00000039018	Mtg1
ENSMUSG00000029413	Naaa
ENSMUSG00000005699	Pard6a
ENSMUSG00000030259	Rassf8
ENSMUSG00000001128	Cfp
ENSMUSG00000046314	Stxbp6
ENSMUSG00000003363	Pld3
ENSMUSG00000024477	Pggt1b
ENSMUSG00000044037	Als2cl
ENSMUSG00000086533	Mypopos
ENSMUSG00000024098	Twsg1
ENSMUSG00000025790	Slco3a1
ENSMUSG00000098055	Gm26947
ENSMUSG00000041797	Abca9
ENSMUSG00000054412	Gm4793
ENSMUSG00000003812	Dnase2a
ENSMUSG00000021822	Plau
ENSMUSG00000033313	Fbxl8
ENSMUSG00000073062	Zxdb
ENSMUSG00000020422	Tns3
ENSMUSG00000001313	Rnd2
ENSMUSG00000020886	Dlg4
ENSMUSG00000036850	Mrpl41
ENSMUSG00000042462	Dctpp1
ENSMUSG00000030122	Ptms
ENSMUSG00000037499	Nenf
ENSMUSG00000039783	Kmo
ENSMUSG00000020895	Tmem107
ENSMUSG00000053030	Spink2
ENSMUSG00000050022	Amz1
ENSMUSG00000025035	Arl3
ENSMUSG00000083907	Plk-ps1
ENSMUSG00000030159	Clec1b
ENSMUSG00000021109	Hif1a
ENSMUSG00000086841	2410006H16Rik
ENSMUSG00000022221	Ripk3
ENSMUSG00000007872	Id3
ENSMUSG00000079641	Rpl39
ENSMUSG00000059743	Fdps
ENSMUSG00000006281	Tep1
ENSMUSG00000087486	Gm11723
ENSMUSG00000043542	Zc2hc1a
ENSMUSG00000095930	Nim1k
ENSMUSG00000022199	Slc22a17
ENSMUSG00000015745	Plekho1
ENSMUSG00000080917	Gm15925
ENSMUSG00000028949	Smarcd3
ENSMUSG00000051444	Bbs12
ENSMUSG00000071176	Arhgef10
ENSMUSG00000039031	Arhgap18
ENSMUSG00000087299	Gm12953
ENSMUSG00000035769	Xylb
ENSMUSG00000104174	Gm37701
ENSMUSG00000034993	Vat1
ENSMUSG00000065873	NA
ENSMUSG00000030283	St8sia1
ENSMUSG00000044231	Nhlrc1
ENSMUSG00000000552	Zfp385a
ENSMUSG00000063535	Zfp773
ENSMUSG00000079017	Ifi27l2a
ENSMUSG00000052364	B630019K06Rik
ENSMUSG00000090099	Gm8837
ENSMUSG00000032238	Rora
ENSMUSG00000050921	P2ry10
ENSMUSG00000047242	Taf9b
ENSMUSG00000025402	Nab2
ENSMUSG00000021423	Ly86
ENSMUSG00000029484	Anxa3
ENSMUSG00000038286	Bphl
ENSMUSG00000022793	B4galt4
ENSMUSG00000018427	Ypel2
ENSMUSG00000036887	C1qa
ENSMUSG00000021376	Tpmt
ENSMUSG00000093674	Rpl41
ENSMUSG00000058056	Palld
ENSMUSG00000039191	Rbpj
ENSMUSG00000040857	Erf
ENSMUSG00000100214	NA
ENSMUSG00000025203	Scd2
ENSMUSG00000001025	S100a6
ENSMUSG00000074364	Ehd2
ENSMUSG00000103451	Gm33973
ENSMUSG00000098196	Gm26964
ENSMUSG00000052566	Hook2
ENSMUSG00000064090	Vrk2
ENSMUSG00000024640	Psat1
ENSMUSG00000089672	NA
ENSMUSG00000031482	Slc25a15
ENSMUSG00000027381	Bcl2l11
ENSMUSG00000036353	P2ry12
ENSMUSG00000034105	Meak7
ENSMUSG00000026632	Tatdn3
ENSMUSG00000005054	Cstb
ENSMUSG00000021420	Fars2
ENSMUSG00000025555	Farp1
ENSMUSG00000026669	Mcm10
ENSMUSG00000072964	Bhlhb9
ENSMUSG00000038456	Dennd2a
ENSMUSG00000040627	Aicda
ENSMUSG00000057530	Ece1
ENSMUSG00000083677	Gm11699
ENSMUSG00000028743	Akr7a5
ENSMUSG00000092528	Nlrp1c-ps
ENSMUSG00000004317	Clcn5
ENSMUSG00000043557	Mdga1
ENSMUSG00000021242	Npc2
ENSMUSG00000039735	Fnbp1l
ENSMUSG00000028030	Tbck
ENSMUSG00000027712	Anxa5
ENSMUSG00000033883	Zfp267
ENSMUSG00000055493	Epm2a
ENSMUSG00000041936	Agrn
ENSMUSG00000041945	Mfsd9
ENSMUSG00000067430	Zfp763
ENSMUSG00000068854	H2bc21
ENSMUSG00000040219	Ttc12
ENSMUSG00000037148	Arhgap10
ENSMUSG00000030055	Rab43
ENSMUSG00000104524	Gm37333
ENSMUSG00000020234	4930404N11Rik
ENSMUSG00000064337	mt-Rnr1
ENSMUSG00000070342	Gm10287
ENSMUSG00000020709	Adap2
ENSMUSG00000045932	Ifit2
ENSMUSG00000052477	C130026I21Rik
ENSMUSG00000024897	Apba1
ENSMUSG00000092260	Zfp963
ENSMUSG00000032431	Crtap
ENSMUSG00000098973	Mir6236
ENSMUSG00000039976	Tbc1d16
ENSMUSG00000045176	Borcs6
ENSMUSG00000017765	Slc12a4
ENSMUSG00000046865	Fbl
ENSMUSG00000029765	Plxna4
ENSMUSG00000006527	Sfmbt1
ENSMUSG00000066800	Rnasel
ENSMUSG00000102555	6430511E19Rik
ENSMUSG00000026389	Steap3
ENSMUSG00000103436	Gm36995
ENSMUSG00000026421	Csrp1
ENSMUSG00000036285	Noa1
ENSMUSG00000064647	Gm23301
ENSMUSG00000033209	Ttc28
ENSMUSG00000026018	Ica1l
ENSMUSG00000025577	Cbx2
ENSMUSG00000030207	Fam234b
ENSMUSG00000036168	Ccdc38
ENSMUSG00000090192	Gm16556
ENSMUSG00000040809	Chil3
ENSMUSG00000006057	Atp5g1
ENSMUSG00000017832	Hspb9
ENSMUSG00000027203	Dut
ENSMUSG00000009828	Cilk1
ENSMUSG00000026526	Fh1
ENSMUSG00000025912	Mybl1
ENSMUSG00000025791	Pgm1
ENSMUSG00000072235	Tuba1a
ENSMUSG00000059713	Rcan3
ENSMUSG00000075033	Nxpe3
ENSMUSG00000025040	Fundc1
ENSMUSG00000021815	Mss51
ENSMUSG00000021728	Emb
ENSMUSG00000024675	Ms4a4c
ENSMUSG00000021190	Lgmn
ENSMUSG00000037940	Inpp4b
ENSMUSG00000092564	BC051226
ENSMUSG00000095567	Noc2l
ENSMUSG00000093930	Hmgcs1
ENSMUSG00000002489	Tiam1
ENSMUSG00000055994	Nod2
ENSMUSG00000044068	Zrsr1
ENSMUSG00000026815	Gfi1b
ENSMUSG00000023066	Rttn
ENSMUSG00000031221	Igbp1
ENSMUSG00000029790	Cep41
ENSMUSG00000026270	Capn10
ENSMUSG00000030789	Itgax
ENSMUSG00000000326	Comt
ENSMUSG00000024334	H2-Oa
ENSMUSG00000046876	Atxn1
ENSMUSG00000041220	Elovl6
ENSMUSG00000039206	Daglb
ENSMUSG00000025969	Nrp2
ENSMUSG00000021048	Mthfd1
ENSMUSG00000017491	Rarb
ENSMUSG00000024222	Fkbp5
ENSMUSG00000058258	Idi1
ENSMUSG00000034947	Tmem106a
ENSMUSG00000051037	Zfp455
ENSMUSG00000020577	Tspan13
ENSMUSG00000030309	Caprin2
ENSMUSG00000026509	Capn2
ENSMUSG00000035133	Arhgap5
ENSMUSG00000014633	Cmc2
ENSMUSG00000039217	Il18
ENSMUSG00000030431	Tmem238
ENSMUSG00000030879	Mrpl17
ENSMUSG00000030214	Plbd1
ENSMUSG00000034994	Eef2
ENSMUSG00000054263	Lifr
ENSMUSG00000015016	Acsf3
ENSMUSG00000022013	Dnajc15
ENSMUSG00000040751	Lat2
ENSMUSG00000075284	Wipf1
ENSMUSG00000059498	Fcgr3
ENSMUSG00000039701	Usp53
ENSMUSG00000005980	Dnase1
ENSMUSG00000038502	Ptov1
ENSMUSG00000062590	Armc9
ENSMUSG00000074796	Slc4a11
ENSMUSG00000037601	Nme1
ENSMUSG00000040339	Fam102b
ENSMUSG00000091337	Eid1
ENSMUSG00000024349	Sting1
ENSMUSG00000069833	Ahnak
ENSMUSG00000039016	Timm8b
ENSMUSG00000038943	Prc1
ENSMUSG00000027219	Slc28a2
ENSMUSG00000037999	Arap2
ENSMUSG00000040591	1110051M20Rik
ENSMUSG00000006378	Gcat
ENSMUSG00000035000	Dpp4
ENSMUSG00000038291	Snx25
ENSMUSG00000020654	Adcy3
ENSMUSG00000005824	Tnfsf14
ENSMUSG00000040661	Rad54l2
ENSMUSG00000021830	Txndc16
ENSMUSG00000038331	Satb2
ENSMUSG00000056220	Pla2g4a
ENSMUSG00000040264	Gbp2b
ENSMUSG00000034401	Spata6
ENSMUSG00000103558	Gm38220
ENSMUSG00000057841	Rpl32
ENSMUSG00000089978	Crb1-ps
ENSMUSG00000058013	Septin11
ENSMUSG00000019986	Ahi1
ENSMUSG00000096145	Vkorc1
ENSMUSG00000044600	Smim7
ENSMUSG00000025792	Slc25a10
ENSMUSG00000064368	mt-Nd6
ENSMUSG00000048406	B330016D10Rik
ENSMUSG00000032902	Slc16a1
ENSMUSG00000033255	Gm5134
ENSMUSG00000037788	Vopp1
ENSMUSG00000050675	Gp1ba
ENSMUSG00000024378	Stard4
ENSMUSG00000034663	Bmp2k
ENSMUSG00000040697	Dnajc16
ENSMUSG00000041736	Tspo
ENSMUSG00000046207	Pik3r6
ENSMUSG00000046562	Unc119b
ENSMUSG00000031068	Glrx3
ENSMUSG00000032018	Sc5d
ENSMUSG00000025226	Fbxl15
ENSMUSG00000029592	Usp30
ENSMUSG00000086502	B130055M24Rik
ENSMUSG00000019806	Aig1
ENSMUSG00000070003	Ssbp4
ENSMUSG00000053332	Gas5
ENSMUSG00000023991	Foxp4
ENSMUSG00000054434	Tmem120b
ENSMUSG00000034266	Batf
ENSMUSG00000033004	Mycbp2
ENSMUSG00000020623	Map2k6
ENSMUSG00000078771	Evi2a
ENSMUSG00000032352	Lrrc1
ENSMUSG00000045975	C2cd2
ENSMUSG00000022671	Mzt2
ENSMUSG00000097868	NA
ENSMUSG00000049882	Vcpkmt
ENSMUSG00000030107	Usp18
ENSMUSG00000051427	Ccdc157
ENSMUSG00000022283	Pabpc1
ENSMUSG00000036768	Kif15
ENSMUSG00000022336	Eif3e
ENSMUSG00000040813	Tex264
ENSMUSG00000059897	Zfp930
ENSMUSG00000006333	Rps9
ENSMUSG00000022940	Pigp
ENSMUSG00000026875	Traf1
ENSMUSG00000025821	Zfp282
ENSMUSG00000032403	2300009A05Rik
ENSMUSG00000063714	Sp3os
ENSMUSG00000029607	Ankrd61
ENSMUSG00000101655	2310040G24Rik
ENSMUSG00000026087	Mrpl30
ENSMUSG00000025362	Rps26
ENSMUSG00000038702	Dsel
ENSMUSG00000047281	Sfn
ENSMUSG00000037278	Tmem97
ENSMUSG00000102608	Gm37267
ENSMUSG00000087150	BC064078
ENSMUSG00000087088	Gm16638
ENSMUSG00000016427	Ndufa1
ENSMUSG00000074749	Kiz
ENSMUSG00000032417	Rwdd2a
ENSMUSG00000026017	Carf
ENSMUSG00000027347	Rasgrp1
ENSMUSG00000074754	Smim26
ENSMUSG00000050914	Ankrd37
ENSMUSG00000031078	Cttn
ENSMUSG00000063052	Lrrc40
ENSMUSG00000029640	Usp12
ENSMUSG00000035439	Haus8
ENSMUSG00000056612	Ppp1r14b
ENSMUSG00000040269	Mrps28
ENSMUSG00000027597	Ahcy
ENSMUSG00000001123	Lgals9
ENSMUSG00000022372	Sla
ENSMUSG00000070390	Nlrp1b
ENSMUSG00000005951	Shpk
ENSMUSG00000028405	Aco1
ENSMUSG00000004929	Thop1
ENSMUSG00000031398	Plxna3
ENSMUSG00000033307	Mif
ENSMUSG00000028497	Hacd4
ENSMUSG00000044573	Acp1
ENSMUSG00000038388	Mpp6
ENSMUSG00000032788	Pdxk
ENSMUSG00000032359	Ctsh
ENSMUSG00000043017	Ptgir
ENSMUSG00000059479	B3gnt8
ENSMUSG00000063172	Hspb11
ENSMUSG00000025364	Pa2g4
ENSMUSG00000078937	Cpt1b
ENSMUSG00000027863	Cd2
ENSMUSG00000049287	Iba57
ENSMUSG00000038147	Cd84
ENSMUSG00000022769	Sdf2l1
ENSMUSG00000030946	Lhpp
ENSMUSG00000029510	Gpc2
ENSMUSG00000026637	Traf5
ENSMUSG00000037573	Tob1
ENSMUSG00000037242	Clic4
ENSMUSG00000079283	2310009B15Rik
ENSMUSG00000058126	Tpm3-rs7
ENSMUSG00000031776	Arl2bp
ENSMUSG00000043008	Klhl6
ENSMUSG00000042320	Prox2
ENSMUSG00000002835	Chaf1a
ENSMUSG00000031807	Pgls
ENSMUSG00000003526	Prodh
ENSMUSG00000001942	Siae
ENSMUSG00000002771	Grin2d
ENSMUSG00000020857	Nme2
ENSMUSG00000095115	Itpripl2
ENSMUSG00000053453	Thoc7
ENSMUSG00000097904	NA
ENSMUSG00000061474	Mrps36
ENSMUSG00000003500	Impdh1
ENSMUSG00000027950	Chrnb2
ENSMUSG00000018401	Mtmr4
ENSMUSG00000039163	Cmc1
ENSMUSG00000051557	Pusl1
ENSMUSG00000086069	Gm13708
ENSMUSG00000029209	Gnpda2
ENSMUSG00000021486	Prelid1
ENSMUSG00000025794	Rpl14
ENSMUSG00000024742	Fen1
ENSMUSG00000029552	Tes
ENSMUSG00000073987	Ggh
ENSMUSG00000026547	Tagln2
ENSMUSG00000054716	Zfp771
ENSMUSG00000026192	Atic
ENSMUSG00000095362	Gm14325
ENSMUSG00000098624	Mir7036
ENSMUSG00000079164	Tlr5
ENSMUSG00000061119	Prcp
ENSMUSG00000037235	Mxd4
ENSMUSG00000026856	Dolpp1
ENSMUSG00000102712	Gm37758
ENSMUSG00000041954	Tnfrsf18
ENSMUSG00000070880	Gad1
ENSMUSG00000022010	Tsc22d1
ENSMUSG00000057580	Cox7c-ps1
ENSMUSG00000030188	Magohb
ENSMUSG00000085039	Gm15927
ENSMUSG00000043263	Ifi209
ENSMUSG00000024168	Tmem204
ENSMUSG00000052298	Cdc42se2
ENSMUSG00000050335	Lgals3
ENSMUSG00000092203	1110038B12Rik
ENSMUSG00000092680	Snord55
ENSMUSG00000032860	P2ry2
ENSMUSG00000099966	2810402E24Rik
ENSMUSG00000030522	Mtmr10
ENSMUSG00000031387	Renbp
ENSMUSG00000051495	Irf2bp2
ENSMUSG00000062054	Iah1
ENSMUSG00000072494	Ppp1r3e
ENSMUSG00000009733	Tfcp2
ENSMUSG00000036111	Lmo1
ENSMUSG00000096981	Gm16845
ENSMUSG00000079523	Tmsb10
ENSMUSG00000073705	Cenps
ENSMUSG00000021670	Hmgcr
ENSMUSG00000073755	5730409E04Rik
ENSMUSG00000001020	S100a4
ENSMUSG00000024989	Cep55
ENSMUSG00000044367	Slc16a13
ENSMUSG00000005267	Zfp287
ENSMUSG00000057706	Mex3b
ENSMUSG00000030729	Pgm2l1
ENSMUSG00000061723	Tnnt3
ENSMUSG00000020284	Cfap410
ENSMUSG00000025804	Ccr1
ENSMUSG00000052102	Gnpda1
ENSMUSG00000059336	Slc14a1
ENSMUSG00000035493	Tgfbi
ENSMUSG00000030688	Stard10
ENSMUSG00000065265	Gm23455
ENSMUSG00000032601	Prkar2a
ENSMUSG00000067038	Rps12-ps3
ENSMUSG00000005161	Prdx2
ENSMUSG00000078349	AW011738
ENSMUSG00000074930	Gm13981
ENSMUSG00000033444	Specc1l
ENSMUSG00000051864	Tbc1d22a
ENSMUSG00000001056	Nhp2
ENSMUSG00000027722	Spata5
ENSMUSG00000041488	Stx3
ENSMUSG00000032370	Lactb
ENSMUSG00000027952	Pmvk
ENSMUSG00000029600	Rita1
ENSMUSG00000083391	Gm14148
ENSMUSG00000097990	Gm19557
ENSMUSG00000043510	Hscb
ENSMUSG00000024397	Aif1
ENSMUSG00000043644	0610009L18Rik
ENSMUSG00000063235	Ptpmt1
ENSMUSG00000030917	Tmem159
ENSMUSG00000074580	4931440P22Rik
ENSMUSG00000027810	Eif2a
ENSMUSG00000035273	Hpse
ENSMUSG00000061859	Patj
ENSMUSG00000035765	Dym
ENSMUSG00000032657	Fam189b
ENSMUSG00000074305	Peak1
ENSMUSG00000051184	Zfp524
ENSMUSG00000040270	Bach2
ENSMUSG00000011837	Snapc2
ENSMUSG00000025366	Esyt1
ENSMUSG00000028159	Dapp1
ENSMUSG00000104391	Gm37960
ENSMUSG00000103041	Gm37305
ENSMUSG00000047557	Lxn
ENSMUSG00000006476	Nsmf
ENSMUSG00000045410	Akr1e1
ENSMUSG00000068922	Msto1
ENSMUSG00000039007	Cpq
ENSMUSG00000037341	Slc9a7
ENSMUSG00000024507	Hsd17b4
ENSMUSG00000089774	Slc5a3
ENSMUSG00000097122	NA
ENSMUSG00000028495	Rps6
ENSMUSG00000035614	Togaram1
ENSMUSG00000042570	Mier2
ENSMUSG00000011254	Thg1l
ENSMUSG00000023004	Tuba1b
ENSMUSG00000103821	D430013B06Rik
ENSMUSG00000029249	Rest
ENSMUSG00000060681	Slc9a6
ENSMUSG00000056666	Retsat
ENSMUSG00000052281	Tspan32os
ENSMUSG00000057134	Ado
ENSMUSG00000022351	Sqle
ENSMUSG00000026932	Nacc2
ENSMUSG00000001761	Smo
ENSMUSG00000073492	Gm10521
ENSMUSG00000097308	Gm6410
ENSMUSG00000097709	2810429I04Rik
ENSMUSG00000026873	Phf19
ENSMUSG00000085204	Gm15327
ENSMUSG00000070972	Dnajc25
ENSMUSG00000069844	Sco1
ENSMUSG00000079435	Rpl36a
ENSMUSG00000034639	Setmar
ENSMUSG00000026179	Pnkd
ENSMUSG00000021807	Rtraf
ENSMUSG00000038046	Mrm3
ENSMUSG00000099697	NA
ENSMUSG00000024063	Lbh
ENSMUSG00000025868	Higd2a
ENSMUSG00000049960	Mrps16
ENSMUSG00000022892	App
ENSMUSG00000004788	Eif2b2
ENSMUSG00000031129	Slc9a9
ENSMUSG00000028646	Rragc
ENSMUSG00000026858	Miga2
ENSMUSG00000048100	Taf13
ENSMUSG00000038079	Tmem237
ENSMUSG00000085129	5031425F14Rik
ENSMUSG00000026471	Mr1
ENSMUSG00000022913	Psmg1
ENSMUSG00000029333	NA
ENSMUSG00000004996	Mri1
ENSMUSG00000091530	Cldn20
ENSMUSG00000027882	Stxbp3
ENSMUSG00000021218	Gdi2
ENSMUSG00000021375	Kif13a
ENSMUSG00000000056	Narf
ENSMUSG00000047090	Tmem198b
ENSMUSG00000030301	Ccdc91
ENSMUSG00000052794	1700030K09Rik
ENSMUSG00000036046	5031439G07Rik
ENSMUSG00000062372	Otof
ENSMUSG00000061477	Rps7
ENSMUSG00000019845	Tube1
ENSMUSG00000041390	Mdfic
ENSMUSG00000032369	Plscr1
ENSMUSG00000036304	Zdhhc23
ENSMUSG00000096965	3300005D01Rik
ENSMUSG00000054079	Utp18
ENSMUSG00000005897	Nr2c1
ENSMUSG00000097375	6720427I07Rik
ENSMUSG00000089235	Gm23119
ENSMUSG00000023088	Abcc1
ENSMUSG00000039952	Dag1
ENSMUSG00000022057	Adamdec1
ENSMUSG00000103094	Gm37558
ENSMUSG00000039221	Rpl22l1
ENSMUSG00000047515	BC049715
ENSMUSG00000067274	Rplp0
ENSMUSG00000005968	Tuft1
ENSMUSG00000056629	Fkbp2
ENSMUSG00000086728	Man2c1os
ENSMUSG00000029372	Ppbp
ENSMUSG00000006411	Nectin4
ENSMUSG00000064356	mt-Atp8
ENSMUSG00000021918	Nek4
ENSMUSG00000042167	Tent2
ENSMUSG00000081534	Slc48a1
ENSMUSG00000095990	Zfp97
ENSMUSG00000019487	Trip10
ENSMUSG00000095677	Dynlt1f
ENSMUSG00000041079	Rwdd2b
ENSMUSG00000085174	Gm16206
ENSMUSG00000028359	Orm3
ENSMUSG00000036009	Mettl25
ENSMUSG00000021951	Eef1akmt1
ENSMUSG00000051238	Swsap1
ENSMUSG00000030852	Tacc2
ENSMUSG00000008393	Carhsp1
ENSMUSG00000058454	Dhcr7
ENSMUSG00000035790	Cep19
ENSMUSG00000035372	1810055G02Rik
ENSMUSG00000056268	Dennd1b
ENSMUSG00000031851	Ntpcr
ENSMUSG00000045658	Pid1
ENSMUSG00000030102	Itpr1
ENSMUSG00000087443	Ppp1r18os
ENSMUSG00000033728	Lrrc14
ENSMUSG00000030774	Pak1
ENSMUSG00000026502	Desi2
ENSMUSG00000028703	Lrrc41
ENSMUSG00000030691	Fchsd2
ENSMUSG00000104315	Gm37906
ENSMUSG00000097026	NA
ENSMUSG00000048279	Sacs
ENSMUSG00000074896	Ifit3
ENSMUSG00000097075	Cdiptos
ENSMUSG00000047264	Zfp358
ENSMUSG00000078921	Tgtp2
ENSMUSG00000015335	Zdhhc12
ENSMUSG00000030432	Rpl28
ENSMUSG00000002661	Alkbh7
ENSMUSG00000031158	Timm17b
ENSMUSG00000050538	B230217C12Rik
ENSMUSG00000001227	Sema6b
ENSMUSG00000025880	Smad7
ENSMUSG00000036764	Dnajc12
ENSMUSG00000019768	Esr1
ENSMUSG00000074811	Hps6
ENSMUSG00000071537	Klrg2
ENSMUSG00000037995	Igsf9
ENSMUSG00000031714	Gab1
ENSMUSG00000090641	Zfp712
ENSMUSG00000029470	P2rx4
ENSMUSG00000025050	Pcgf6
ENSMUSG00000038900	Rpl12
ENSMUSG00000066456	Hmgn3
ENSMUSG00000055660	Mettl4
ENSMUSG00000085604	Dhx58os
ENSMUSG00000040749	Siah1b
ENSMUSG00000032883	Acsl3
ENSMUSG00000035478	Mbd3
ENSMUSG00000029761	Cald1
ENSMUSG00000032216	Nedd4
ENSMUSG00000049858	Suox
ENSMUSG00000031506	Ptpn7
ENSMUSG00000005447	Pafah1b3
ENSMUSG00000029401	Rilpl2
ENSMUSG00000012405	Rpl15
ENSMUSG00000027984	Hadh
ENSMUSG00000026705	Klhl20
ENSMUSG00000045294	Insig1
ENSMUSG00000050271	Prag1
ENSMUSG00000065987	Cd209b
ENSMUSG00000008682	Rpl10
ENSMUSG00000032459	Mrps22
ENSMUSG00000089669	Tnfsf13
ENSMUSG00000014592	Camta1
ENSMUSG00000042742	Bmt2
ENSMUSG00000062997	Rpl35
ENSMUSG00000035202	Lars2
ENSMUSG00000062328	Rpl17
ENSMUSG00000027160	Ccdc34
ENSMUSG00000040229	Gpr34
ENSMUSG00000058446	Znrf2
ENSMUSG00000037750	Fam222b
ENSMUSG00000020803	Txndc17
ENSMUSG00000063047	Zfp780b
ENSMUSG00000066232	Ipo7
ENSMUSG00000059708	Akap17b
ENSMUSG00000041268	Dmxl2
ENSMUSG00000002428	Hltf
ENSMUSG00000001700	Gramd3
ENSMUSG00000038302	Afg1l
ENSMUSG00000061577	Adgrg5
ENSMUSG00000007892	Rplp1
ENSMUSG00000009621	Vav2
ENSMUSG00000097188	NA
ENSMUSG00000037742	Eef1a1
ENSMUSG00000018425	Dhx40
ENSMUSG00000020150	Gamt
ENSMUSG00000020372	Rack1
ENSMUSG00000030189	Ybx3
ENSMUSG00000097793	Gm17259
ENSMUSG00000097471	5830432E09Rik
ENSMUSG00000062742	Gm5239
ENSMUSG00000015950	Ncf1
ENSMUSG00000019461	Plscr3
ENSMUSG00000047534	Mis18bp1
ENSMUSG00000021660	Btf3
ENSMUSG00000031834	Pik3r2
ENSMUSG00000031849	Comp
ENSMUSG00000032231	Anxa2
ENSMUSG00000026385	Dbi
ENSMUSG00000050556	Kcnb1
ENSMUSG00000034614	Pik3ip1
ENSMUSG00000035376	Hacd2
ENSMUSG00000031320	Rps4x
ENSMUSG00000052310	Slc39a1
ENSMUSG00000038217	Tlcd2
ENSMUSG00000051652	Lrrc3
ENSMUSG00000019791	Hint3
ENSMUSG00000064267	Hvcn1
ENSMUSG00000035585	Tsen34
ENSMUSG00000036896	C1qc
ENSMUSG00000004207	Psap
ENSMUSG00000020402	Vdac1
ENSMUSG00000094796	BC147527
ENSMUSG00000032518	Rpsa
ENSMUSG00000008668	Rps18
ENSMUSG00000014769	Psmb1
ENSMUSG00000039953	Clstn1
ENSMUSG00000000392	Fap
ENSMUSG00000084834	4930565N06Rik
ENSMUSG00000001436	Slc19a1
ENSMUSG00000092837	Rpph1
ENSMUSG00000019866	Crybg1
ENSMUSG00000045598	Zfp553
ENSMUSG00000043091	Tuba1c
ENSMUSG00000039997	Ifi203
ENSMUSG00000022205	Sub1
ENSMUSG00000022849	Hspbap1
ENSMUSG00000028334	Nans
ENSMUSG00000072761	Gm6712
ENSMUSG00000062691	Cebpzos
ENSMUSG00000019943	Atp2b1
ENSMUSG00000033488	Cryzl2
ENSMUSG00000033099	Nol12
ENSMUSG00000048285	Frmd6
ENSMUSG00000026172	Bcs1l
ENSMUSG00000037816	Fbxw17
ENSMUSG00000078700	D030028A08Rik
ENSMUSG00000051220	Ercc6l
ENSMUSG00000031982	Arv1
ENSMUSG00000040843	Tiprl
ENSMUSG00000001785	Pwp1
ENSMUSG00000058881	Zfp516
ENSMUSG00000002803	Btbd6
ENSMUSG00000064351	mt-Co1
ENSMUSG00000103976	Gm37677
ENSMUSG00000045414	Dipk2a
ENSMUSG00000025875	Tspan17
ENSMUSG00000062345	Serpinb2
ENSMUSG00000027932	Slc27a3
ENSMUSG00000091649	Phf11b
ENSMUSG00000012848	Rps5
ENSMUSG00000016757	Ttll12
ENSMUSG00000057396	Zfp759
ENSMUSG00000083186	Gm11805
ENSMUSG00000021608	Lpcat1
ENSMUSG00000016520	Lnx2
ENSMUSG00000015290	Ubl4a
ENSMUSG00000049625	Tifab
ENSMUSG00000039795	Zfand1
ENSMUSG00000032228	Tcf12
ENSMUSG00000022901	Cd86
ENSMUSG00000071711	Mpst
ENSMUSG00000031029	Eif3f
ENSMUSG00000102443	Gm37102
ENSMUSG00000057113	Npm1
ENSMUSG00000049751	Rpl36al
ENSMUSG00000067288	Rps28
ENSMUSG00000033705	Stard9
ENSMUSG00000028234	Rps20
ENSMUSG00000015766	Eps8
ENSMUSG00000092464	Gm8902
ENSMUSG00000103646	Gm37706
ENSMUSG00000041649	Klf8
ENSMUSG00000030446	Zfp273
ENSMUSG00000074825	Itpripl1
ENSMUSG00000018567	Gabarap
ENSMUSG00000010095	Slc3a2
ENSMUSG00000051811	Cox6b2
ENSMUSG00000061536	Sec22c
ENSMUSG00000020641	Rsad2
ENSMUSG00000048852	Gm12185
ENSMUSG00000037685	Atp8a1
ENSMUSG00000035559	Mpv17l2
ENSMUSG00000102752	Gm7694
ENSMUSG00000051890	Klhdc1
ENSMUSG00000031604	Msmo1
ENSMUSG00000043953	Ccrl2
ENSMUSG00000036611	Eepd1
ENSMUSG00000031755	Bbs2
ENSMUSG00000084950	Gm5577
ENSMUSG00000028917	Plekhm2
ENSMUSG00000060675	Plaat3
ENSMUSG00000031494	Cd209a
ENSMUSG00000060671	Atp8b2
ENSMUSG00000029674	Limk1
ENSMUSG00000045962	Wnk1
ENSMUSG00000052214	Opa3
ENSMUSG00000060126	Tpt1
ENSMUSG00000021474	Sfxn1
ENSMUSG00000003418	St8sia6
ENSMUSG00000029299	Abcg3
ENSMUSG00000002319	Ipo4
ENSMUSG00000095789	Nupr1l
ENSMUSG00000098274	Rpl24
ENSMUSG00000059734	Ndufs8
ENSMUSG00000008683	Rps15a
ENSMUSG00000000740	Rpl13
ENSMUSG00000016664	Pacsin2
ENSMUSG00000022263	Trio
ENSMUSG00000030652	Coq7
ENSMUSG00000025521	Tmem192
ENSMUSG00000073563	Csnk1g3
ENSMUSG00000072572	Slc39a2
ENSMUSG00000037949	Ano10
ENSMUSG00000039774	Galnt12
ENSMUSG00000062861	Zfp28
ENSMUSG00000026826	Nr4a2
ENSMUSG00000025270	Alas2
ENSMUSG00000060036	Rpl3
ENSMUSG00000022752	Tomm70a
ENSMUSG00000020656	Grhl1
ENSMUSG00000024677	Ms4a6b
ENSMUSG00000021774	Ube2e1
ENSMUSG00000036777	Anln
ENSMUSG00000026047	Poglut2
ENSMUSG00000012123	Crybg2
ENSMUSG00000031142	Cacna1f
ENSMUSG00000097994	Gm26982
ENSMUSG00000025823	Pdia4
ENSMUSG00000056145	AI504432
ENSMUSG00000007617	Homer1
ENSMUSG00000049225	Pdp1
ENSMUSG00000089872	Rps6kc1
ENSMUSG00000018340	Anxa6
ENSMUSG00000025732	Mcrip2
ENSMUSG00000102235	Gm37886
ENSMUSG00000037217	Syn1
ENSMUSG00000042043	Tbca
ENSMUSG00000096199	Ptrhd1
ENSMUSG00000085241	Snhg3
ENSMUSG00000041841	Rpl37
ENSMUSG00000044502	Bod1
ENSMUSG00000086763	Plxna4os1
ENSMUSG00000025745	Hadha
ENSMUSG00000035181	Heatr5a
ENSMUSG00000033319	Fem1c
ENSMUSG00000041278	Ttc1
ENSMUSG00000036908	Unc93b1
ENSMUSG00000042694	Stn1
ENSMUSG00000032041	Tirap
ENSMUSG00000040703	Cyp2s1
ENSMUSG00000020460	Rps27a
ENSMUSG00000015889	Lta4h
ENSMUSG00000025153	Fasn
ENSMUSG00000024425	Ndfip1
ENSMUSG00000038893	Fam117a
ENSMUSG00000052397	Ezr
ENSMUSG00000097616	1110019D14Rik
ENSMUSG00000044533	Rps2
ENSMUSG00000048758	Rpl29
ENSMUSG00000071415	Rpl23
ENSMUSG00000063439	B9d2
ENSMUSG00000028069	Gpatch4
ENSMUSG00000049866	Arl4c
ENSMUSG00000006673	Qrich1
ENSMUSG00000036078	Sigmar1
ENSMUSG00000042099	Kank3
ENSMUSG00000005774	Rfx5
ENSMUSG00000000325	NA
ENSMUSG00000028617	Lrrc42
ENSMUSG00000029616	Erp29
ENSMUSG00000039275	Foxk2
ENSMUSG00000044167	Foxo1
ENSMUSG00000053656	NA
ENSMUSG00000021615	Xrcc4
ENSMUSG00000025232	Hexa
ENSMUSG00000087380	2210408F21Rik
ENSMUSG00000031432	Prps1
ENSMUSG00000061315	Naca
ENSMUSG00000048537	Phldb1
ENSMUSG00000026854	Usp20
ENSMUSG00000094103	Fam177a2
ENSMUSG00000035212	Leprot
ENSMUSG00000024936	Kcnk7
ENSMUSG00000000982	Ccl3
ENSMUSG00000030659	Nucb2
ENSMUSG00000092486	NA
ENSMUSG00000037253	Mex3c
ENSMUSG00000028629	Exo5
ENSMUSG00000025289	Prdx4
ENSMUSG00000047454	Gphn
ENSMUSG00000035561	Aldh1b1
ENSMUSG00000081208	Gm11400
ENSMUSG00000032123	Dpagt1
ENSMUSG00000038240	Pdss2
ENSMUSG00000008333	Snrpb2
ENSMUSG00000025436	Atp23
ENSMUSG00000013698	Pea15a
ENSMUSG00000028082	Sh3d19
ENSMUSG00000053134	Supt7l
ENSMUSG00000010609	Psen2
ENSMUSG00000047959	Kcna3
ENSMUSG00000040034	Nup43
ENSMUSG00000090625	Gm20721
ENSMUSG00000006651	Aplp1
ENSMUSG00000030826	Bcat2
ENSMUSG00000002617	Zfp40
ENSMUSG00000029213	Commd8
ENSMUSG00000022519	Srl
ENSMUSG00000019303	Psmc3ip
ENSMUSG00000058546	Rpl23a
ENSMUSG00000029821	Gsdme
ENSMUSG00000034442	Trmt5
ENSMUSG00000019810	Fuca2
ENSMUSG00000022234	Cct5
ENSMUSG00000026767	Mindy3
ENSMUSG00000000682	Cd52
ENSMUSG00000002393	Nr2f6
ENSMUSG00000031493	Ggn
ENSMUSG00000033059	Pygb
ENSMUSG00000064367	mt-Nd5
ENSMUSG00000007476	Lrrc8a
ENSMUSG00000025869	Nop16
ENSMUSG00000001228	Uhrf1
ENSMUSG00000030600	Lrfn1
ENSMUSG00000000732	Icosl
ENSMUSG00000064339	mt-Rnr2
ENSMUSG00000052146	Rps10
ENSMUSG00000032330	Cox7a2
ENSMUSG00000000093	Tbx2
ENSMUSG00000057561	Eif1a
ENSMUSG00000023861	Mpc1
ENSMUSG00000022048	Dpysl2
ENSMUSG00000061244	Exoc5
ENSMUSG00000031875	Cmtm3
ENSMUSG00000024737	Slc15a3
ENSMUSG00000027076	Timm10
ENSMUSG00000093124	NA
ENSMUSG00000035314	Gdpd5
ENSMUSG00000085890	Tnfsf13os
ENSMUSG00000048022	Tmem229a
ENSMUSG00000006517	Mvd
ENSMUSG00000031563	Wwc2
ENSMUSG00000040785	Ttc3
ENSMUSG00000036452	Arhgap26
ENSMUSG00000039813	Tbc1d2
ENSMUSG00000060002	Chpt1
ENSMUSG00000029330	Cds1
ENSMUSG00000009207	Lnpk
ENSMUSG00000062825	Actg1
ENSMUSG00000029613	Eif2ak1
ENSMUSG00000061371	Zfp873
ENSMUSG00000024696	Lpxn
ENSMUSG00000041481	Serpina3g
ENSMUSG00000047123	Ticam1
ENSMUSG00000044350	Lacc1
ENSMUSG00000042087	4933440N22Rik
ENSMUSG00000032491	Nradd
ENSMUSG00000023915	Tnfrsf21
ENSMUSG00000041453	Rpl21
ENSMUSG00000049184	Purg
ENSMUSG00000102615	Gm37844
ENSMUSG00000034908	Sidt2
ENSMUSG00000050856	Atp5k
ENSMUSG00000057342	Sphk2
ENSMUSG00000090104	Slmapos2
ENSMUSG00000021427	Ssr1
ENSMUSG00000068566	Myadm
ENSMUSG00000024661	Fth1
ENSMUSG00000029614	Rpl6
ENSMUSG00000031585	Gtf2e2
ENSMUSG00000021102	Glrx5
ENSMUSG00000024317	Rnf138
ENSMUSG00000044703	Phf11a
ENSMUSG00000039801	Cplane1
ENSMUSG00000063931	Pepd
ENSMUSG00000093989	Rnasek
ENSMUSG00000062421	Arf2
ENSMUSG00000029084	Cd38
ENSMUSG00000078974	Sec61g
ENSMUSG00000032586	Traip
ENSMUSG00000000339	Rtca
ENSMUSG00000031309	Rps6ka3
ENSMUSG00000053768	Chchd3
ENSMUSG00000026885	Ttll11
ENSMUSG00000047583	Tyw3
ENSMUSG00000030588	Yif1b
ENSMUSG00000021040	Slirp
ENSMUSG00000101122	Gm17971
ENSMUSG00000000686	Abhd15
ENSMUSG00000061273	Mmgt1
ENSMUSG00000038260	Trpm4
ENSMUSG00000065226	Gm25791
ENSMUSG00000047215	Rpl9
ENSMUSG00000012609	Ttll5
ENSMUSG00000019808	Adat2
ENSMUSG00000027011	Ube2e3
ENSMUSG00000036894	Rap2b
ENSMUSG00000026029	Casp8
ENSMUSG00000021996	Esd
ENSMUSG00000037805	Rpl10a
ENSMUSG00000057596	Trim30d
ENSMUSG00000032300	1700017B05Rik
ENSMUSG00000006589	Aprt
ENSMUSG00000001089	Luzp1
ENSMUSG00000084350	Znf41-ps
ENSMUSG00000020462	Cfap36
ENSMUSG00000037894	H2az1
ENSMUSG00000015937	Macroh2a1
ENSMUSG00000049124	Gm8186
ENSMUSG00000018585	Atox1
ENSMUSG00000053329	Gatd3a
ENSMUSG00000032563	Mrpl3
ENSMUSG00000090394	4930523C07Rik
ENSMUSG00000021665	Hexb
ENSMUSG00000025967	Eef1b2
ENSMUSG00000001755	Coasy
ENSMUSG00000104214	Gm36638
ENSMUSG00000032737	Inppl1
ENSMUSG00000035596	Mboat7
ENSMUSG00000057069	Ero1b
ENSMUSG00000032085	Tagln
ENSMUSG00000038780	Smurf1
ENSMUSG00000015850	Adamtsl4
ENSMUSG00000051650	B3gnt2
ENSMUSG00000027843	Ptpn22
ENSMUSG00000030471	Zdhhc13
ENSMUSG00000020952	Scfd1
ENSMUSG00000081739	Mdm4-ps
ENSMUSG00000027353	Mcm8
ENSMUSG00000006273	Atp6v1b2
ENSMUSG00000097233	Gm17552
ENSMUSG00000047586	Nccrp1
ENSMUSG00000073386	9830107B12Rik
ENSMUSG00000024480	Ap3s1
ENSMUSG00000041420	Meis3
ENSMUSG00000032279	Idh3a
ENSMUSG00000032193	Ldlr
ENSMUSG00000089704	Galnt2
ENSMUSG00000017404	Rpl19
ENSMUSG00000030878	Cdr2
ENSMUSG00000034902	Pip5k1c
ENSMUSG00000073471	Rsph3a
ENSMUSG00000026088	Mitd1
ENSMUSG00000031848	Lsm4
ENSMUSG00000000276	Dgke
ENSMUSG00000025730	Rab40c
ENSMUSG00000031751	Amfr
ENSMUSG00000028145	Them4
ENSMUSG00000064372	mt-Tp
ENSMUSG00000057506	Bloc1s2
ENSMUSG00000021180	Rps6ka5
ENSMUSG00000029073	Cptp
ENSMUSG00000045328	Cenpe
ENSMUSG00000027907	S100a11
ENSMUSG00000029175	Slc35f6
ENSMUSG00000032606	Nicn1
ENSMUSG00000026589	Sec16b
ENSMUSG00000018559	Ctdnep1
ENSMUSG00000028085	Gatb
ENSMUSG00000087370	Tmem170b
ENSMUSG00000035458	Tnni3
ENSMUSG00000017697	Ada
ENSMUSG00000089736	Tgfbr3l
ENSMUSG00000023106	Denr
ENSMUSG00000027695	Pld1
ENSMUSG00000078851	H2aw
ENSMUSG00000058690	Ccser2
ENSMUSG00000041594	Tmtc4
ENSMUSG00000104292	Gm38042
ENSMUSG00000044080	S100a1
ENSMUSG00000034333	Zbed4
ENSMUSG00000029781	Fkbp9
ENSMUSG00000029173	Sepsecs
ENSMUSG00000003161	Sri
ENSMUSG00000073374	C030034I22Rik
ENSMUSG00000034724	Cnot6l
ENSMUSG00000095788	Sirpb1a
ENSMUSG00000001783	Rtcb
ENSMUSG00000087610	Gm16253
ENSMUSG00000028619	Tceanc2
ENSMUSG00000038910	Plcl2
ENSMUSG00000033287	Kctd17
ENSMUSG00000041560	Nop53
ENSMUSG00000097333	Zfp87
ENSMUSG00000022898	Vps26c
ENSMUSG00000004233	Wars2
ENSMUSG00000036934	4921524J17Rik
ENSMUSG00000074357	AA386476
ENSMUSG00000025495	Ptdss2
ENSMUSG00000030744	Rps3
ENSMUSG00000028124	Gclm
ENSMUSG00000017781	Pitpna
ENSMUSG00000026887	Mrrf
ENSMUSG00000090862	Rps13
ENSMUSG00000075227	Znhit2
ENSMUSG00000031133	Arhgef6
ENSMUSG00000048779	P2ry6
ENSMUSG00000021501	Caml
ENSMUSG00000031996	Aplp2
ENSMUSG00000021871	Gm49342
ENSMUSG00000020014	Cfap54
ENSMUSG00000038459	Abhd17c
ENSMUSG00000087721	NA
ENSMUSG00000001666	Ddt
ENSMUSG00000029247	Paics
ENSMUSG00000035311	Gnptab
ENSMUSG00000036503	Rnf13
ENSMUSG00000000399	Ndufa9
ENSMUSG00000038608	Dock10
ENSMUSG00000043068	Fam89a
ENSMUSG00000022744	Cldnd1
ENSMUSG00000021322	Aoah
ENSMUSG00000033306	Lpp
ENSMUSG00000036769	Wdr44
ENSMUSG00000074578	Zfas1
ENSMUSG00000028565	Nfia
ENSMUSG00000024247	Pkdcc
ENSMUSG00000033773	Rpap2
ENSMUSG00000100394	Gm28791
ENSMUSG00000049300	Prmt6
ENSMUSG00000079470	Utp14b
ENSMUSG00000020520	Galnt10
ENSMUSG00000074466	Gm15417
ENSMUSG00000087556	Gm15764
ENSMUSG00000021733	Slc4a7
ENSMUSG00000045690	Wdr89
ENSMUSG00000054469	Lclat1
ENSMUSG00000032399	Rpl4
ENSMUSG00000021981	Cab39l
ENSMUSG00000058799	Nap1l1
ENSMUSG00000043895	S1pr2
ENSMUSG00000037447	Arid5a
ENSMUSG00000055538	Zcchc24
ENSMUSG00000090262	NA
ENSMUSG00000103593	Gm37352
ENSMUSG00000028245	Nsmaf
ENSMUSG00000097095	NA
ENSMUSG00000052738	Suclg1
ENSMUSG00000037661	Gpr160
ENSMUSG00000023982	Guca1a
ENSMUSG00000003346	Abhd17a
ENSMUSG00000030556	Lrrc28
ENSMUSG00000038335	Tsr1
ENSMUSG00000084106	Gm6136
ENSMUSG00000052949	Rnf157
ENSMUSG00000066026	Dhrs3
ENSMUSG00000062647	Rpl7a
ENSMUSG00000046101	Mcmdc2
ENSMUSG00000043262	Uevld
ENSMUSG00000074238	Ap1ar
ENSMUSG00000021024	Psma6
ENSMUSG00000104293	Gm38043
ENSMUSG00000067352	Gm14149
ENSMUSG00000055013	Agap1
ENSMUSG00000031934	Panx1
ENSMUSG00000061983	Rps12
ENSMUSG00000025512	Chid1
ENSMUSG00000028538	St3gal3
ENSMUSG00000040268	Plekha1
ENSMUSG00000021023	Prorp
ENSMUSG00000063077	Kif1b
ENSMUSG00000090659	Zfp493
ENSMUSG00000004451	Ralb
ENSMUSG00000020785	Camkk1
ENSMUSG00000050912	Tmem123
ENSMUSG00000030154	Klrb1f
ENSMUSG00000026923	Notch1
ENSMUSG00000074800	Gm4149
ENSMUSG00000041298	Katnal1
ENSMUSG00000050714	Zbtb26
ENSMUSG00000077714	Snord17
ENSMUSG00000039530	NA
ENSMUSG00000018572	Phf23
ENSMUSG00000020089	Ppa1
ENSMUSG00000039450	Dcxr
ENSMUSG00000091264	Smim13
ENSMUSG00000055912	Tmem150a
ENSMUSG00000042104	Uggt2
ENSMUSG00000055932	Fto
ENSMUSG00000016308	Ube2a
ENSMUSG00000085795	Zfp703
ENSMUSG00000044456	Rin3
ENSMUSG00000038797	Zscan2
ENSMUSG00000042672	Dcst1
ENSMUSG00000032388	Spg21
ENSMUSG00000069255	Dusp22
ENSMUSG00000046805	Mpeg1
ENSMUSG00000038543	BC028528
ENSMUSG00000041571	Selenow
ENSMUSG00000022947	Cbr3
ENSMUSG00000035378	Shq1
ENSMUSG00000057572	Zbtb8os
ENSMUSG00000038650	Rnh1
ENSMUSG00000047832	Cdca4
ENSMUSG00000055401	Fbxo6
ENSMUSG00000042293	Gm5617
ENSMUSG00000027433	Xrn2
ENSMUSG00000034109	Golim4
ENSMUSG00000061360	Phf5a
ENSMUSG00000041872	Il17f
ENSMUSG00000020697	Lig3
ENSMUSG00000024084	Qpct
ENSMUSG00000085408	C530005A16Rik
ENSMUSG00000025899	Alkbh8
ENSMUSG00000027287	Snap23
ENSMUSG00000034459	Ifit1
ENSMUSG00000019132	BC005537
ENSMUSG00000053565	Eif3k
ENSMUSG00000073838	Tufm
ENSMUSG00000024736	Tmem132a
ENSMUSG00000030871	Ears2
ENSMUSG00000041189	Chrnb1
ENSMUSG00000083396	Gm15542
ENSMUSG00000044468	Tent5c
ENSMUSG00000044876	Zfp444
ENSMUSG00000043183	Simc1
ENSMUSG00000026708	Cenpl
ENSMUSG00000050552	Lamtor4
ENSMUSG00000030653	Gm45837
ENSMUSG00000086826	Gm11739
ENSMUSG00000020787	P2rx1
ENSMUSG00000022757	Tfg
ENSMUSG00000020798	Spns3
ENSMUSG00000024218	Taf11
ENSMUSG00000019699	Akt3
ENSMUSG00000042312	S100a13
ENSMUSG00000016319	Slc25a5
ENSMUSG00000047603	Zfp235
ENSMUSG00000031337	Mtm1
ENSMUSG00000025008	Tctn3
ENSMUSG00000018102	H2bc4
ENSMUSG00000038506	Dcun1d2
ENSMUSG00000032565	Nudt16
ENSMUSG00000054237	Fra10ac1
ENSMUSG00000064441	Snord37
ENSMUSG00000032192	Gnb5
ENSMUSG00000073676	Hspe1
ENSMUSG00000034744	Nagk
ENSMUSG00000040327	Cul9
ENSMUSG00000030990	Pgap2
ENSMUSG00000025260	Hsd17b10
ENSMUSG00000021756	Il6st
ENSMUSG00000090026	Gm15996
ENSMUSG00000094856	Gm21962
ENSMUSG00000036751	Cox6b1
ENSMUSG00000034445	Cyb561a3
ENSMUSG00000061665	Cd2ap
ENSMUSG00000031818	Cox4i1
ENSMUSG00000046330	Rpl37a
ENSMUSG00000037405	Icam1
ENSMUSG00000001525	Tubb5
ENSMUSG00000046982	Tshz1
ENSMUSG00000050192	Eif5a2
ENSMUSG00000039634	Zfp189
ENSMUSG00000074212	Dnajb14
ENSMUSG00000092572	Serpinb10
ENSMUSG00000001569	Nom1
ENSMUSG00000009090	Ap1b1
ENSMUSG00000005533	Igf1r
ENSMUSG00000055553	Kxd1
ENSMUSG00000014402	Tsg101
ENSMUSG00000029482	Aacs
ENSMUSG00000097971	NA
ENSMUSG00000027170	Eif3m
ENSMUSG00000039377	Hlx
ENSMUSG00000054676	1600014C10Rik
ENSMUSG00000041716	Gm20604
ENSMUSG00000045751	Mms22l
ENSMUSG00000073940	Hbb-bt
ENSMUSG00000023150	Ivns1abp
ENSMUSG00000042787	Exog
ENSMUSG00000052305	Hbb-bs
ENSMUSG00000040061	Plcb2
ENSMUSG00000050908	Tvp23a
ENSMUSG00000000876	Pxmp4
ENSMUSG00000061787	Rps17
ENSMUSG00000020440	Arf5
ENSMUSG00000091996	BC049352
ENSMUSG00000055435	Maf
ENSMUSG00000042590	Ipo11
ENSMUSG00000047554	Tmem41b
ENSMUSG00000004270	Lpcat3
ENSMUSG00000060950	Trmt61a
ENSMUSG00000040446	Rprd1a
ENSMUSG00000030942	Thumpd1
ENSMUSG00000075704	Txnrd2
ENSMUSG00000041035	Gm17018
ENSMUSG00000046434	Hnrnpa1
ENSMUSG00000038965	Ube2l3
ENSMUSG00000031216	Stard8
ENSMUSG00000053291	Rab4b
ENSMUSG00000027475	Kif3b
ENSMUSG00000030530	Furin
ENSMUSG00000054027	Nt5dc3
ENSMUSG00000064363	mt-Nd4
ENSMUSG00000053317	Sec61b
ENSMUSG00000042501	Cpa6
ENSMUSG00000086914	Gm16124
ENSMUSG00000078201	Tmem203
ENSMUSG00000031231	Cox7b
ENSMUSG00000032479	Map4
ENSMUSG00000044795	Cyb5d1
ENSMUSG00000097379	Gm26873
ENSMUSG00000062866	Phactr2
ENSMUSG00000032508	Myd88
ENSMUSG00000021713	Ppwd1
ENSMUSG00000078580	E430018J23Rik
ENSMUSG00000034792	Gna15
ENSMUSG00000038607	Gng10
ENSMUSG00000039682	Lap3
ENSMUSG00000026027	Stradb
ENSMUSG00000027999	Pla2g12a
ENSMUSG00000039873	Neurl2
ENSMUSG00000049588	Ccdc69
ENSMUSG00000026663	Atf6
ENSMUSG00000024856	Cdk2ap2
ENSMUSG00000031441	Atp11a
ENSMUSG00000070304	Scn2b
ENSMUSG00000033031	Cip2a
ENSMUSG00000040506	Ambra1
ENSMUSG00000036959	Bcorl1
ENSMUSG00000021417	Eci2
ENSMUSG00000019823	Mical1
ENSMUSG00000059070	Rpl18
ENSMUSG00000037152	Ndufc1
ENSMUSG00000023988	Bysl
ENSMUSG00000030272	Camk1
ENSMUSG00000027628	Aar2
ENSMUSG00000025742	Prps2
ENSMUSG00000027774	Gfm1
ENSMUSG00000091971	Hspa1a
ENSMUSG00000031950	Gabarapl2
ENSMUSG00000014075	Dynlt2b
ENSMUSG00000018965	Ywhah
ENSMUSG00000015597	Zfp318
ENSMUSG00000025470	Zfp511
ENSMUSG00000029474	Rnf34
ENSMUSG00000022982	Sod1
ENSMUSG00000042997	Nhlrc3
ENSMUSG00000068749	Psma5
ENSMUSG00000059534	Uqcr10
ENSMUSG00000032175	Tyk2
ENSMUSG00000040848	Sft2d2
ENSMUSG00000022090	Pdlim2
ENSMUSG00000032561	Acpp
ENSMUSG00000068959	Zfp619
ENSMUSG00000002778	Kdelr1
ENSMUSG00000020744	Slc25a19
ENSMUSG00000022419	Deptor
ENSMUSG00000038855	Itpkb
ENSMUSG00000026342	Slc35f5
ENSMUSG00000032475	Nck1
ENSMUSG00000030662	Ipo5
ENSMUSG00000016382	Pls3
ENSMUSG00000021706	Zfyve16
ENSMUSG00000015656	Hspa8
ENSMUSG00000015932	Dstn
ENSMUSG00000023923	Tbc1d5
ENSMUSG00000085213	Gm13091
ENSMUSG00000004356	Utp20
ENSMUSG00000070605	Zfp992
ENSMUSG00000087107	AI662270
ENSMUSG00000060938	Rpl26
ENSMUSG00000040351	Ankib1
ENSMUSG00000027763	Mbnl1
ENSMUSG00000020818	Mfsd11
ENSMUSG00000053644	Aldh7a1
ENSMUSG00000026234	Ncl
ENSMUSG00000062380	Tubb3
ENSMUSG00000022021	Diaph3
ENSMUSG00000000171	Sdhd
ENSMUSG00000052560	Cpne8
ENSMUSG00000031657	Heatr3
ENSMUSG00000001552	Jup
ENSMUSG00000022844	Pdia5
ENSMUSG00000038368	Focad
ENSMUSG00000084252	Gm12036
ENSMUSG00000049755	Zfp672
ENSMUSG00000029009	Mthfr
ENSMUSG00000022312	Eif3h
ENSMUSG00000079316	Rab9
ENSMUSG00000058818	Pirb
ENSMUSG00000024878	Cbwd1
ENSMUSG00000031176	Dynlt3
ENSMUSG00000057322	Rpl38
ENSMUSG00000028081	Rps3a1
ENSMUSG00000060019	Gm10073
ENSMUSG00000004798	Ulk2
ENSMUSG00000053749	Gm9920
ENSMUSG00000087440	4930577N17Rik
ENSMUSG00000064370	mt-Cytb
ENSMUSG00000096232	NA
[truncated: 410 more rows]
