# Supplementary material for: Inducible CCR2+ nonclassical monocytes mediate the regression of cancer metastasis
Source: J Clin Invest. 2024 Oct 1;134(22):e179527. doi: 10.1172/JCI179527 (PMC11563681; doi:10.1172/JCI179527)
Supplement: Supplemental table 3 [file jci-134-179527-s164.xlsx]

## Sheet: antibody for flow cytometry
Anti-mouse antibody
Fluorophores & antibody	Catalog number	Clone number	Vendor
APC Rat anti-mouse CD8a	#553035	53-6.7	BD Biosciences
APC-Cy™7 Rat anti-CD11b	#557657	M1/70	BD Biosciences
APC-Cy™7 Rat anti-CD11b	#740224	S7	BD Biosciences
APC-H7 Rat anti-mouse CD117	#560185	2B8	BD Biosciences
Alexa Fluor® 700 Mouse anti-mouse NK1.1	#560515	PK136	BD Biosciences
Alexa Fluor® 700 Rat anti-mouse Ly-6G	#561236	1A8	BD Biosciences
BUV395 Rat anti-mouse CD192 (CCR2)	#747972	475301	BD Biosciences
BUV395 Mouse anti-mouse Ly-49C and Ly49I	#744033	5E6	BD Biosciences
BUV737 Mouse anti-mouse CD45.2	#612778	104	BD Biosciences
FITC Mouse anti-mouse CD45.1	#553775	A20	BD Biosciences
FITC Rat anti-mouse CD74	#555318	In-1	BD Biosciences
PE-CF594 Rat anti-mouse Siglec-F	#562757	E50-2440	BD Biosciences
PE-CF594 Rat anti-mouse CD19	#562291	1D3	BD Biosciences
PE-Cy™7 Hamster anti-mouse CD11c	#558079	HL3	BD Biosciences
APC anti-mouse CD159a (NKG2AB6)	#142807	16A11	Biolegend
APC anti-mouse CD14	#123311	Sa14-2	Biolegend
APC anti-mouse CD195 (CCR5)	#107011	HM-CCR5	Biolegend
APC anti-mouse CD274 (B7-H1, PD-L1)	#124312	10F.9G2	Biolegend
FITC anti-mouse CD279 (PD-1)	#135213	29F.1A12	Biolegend
FITC anti-mouse CD4	#100510	RM4-5	Biolegend
PE anti-mouse CD3e	#100308	145-2C11	Biolegend
PE anti-mouse CD64 (FcγRI)	#139304	X54-5/7.1	Biolegend
PE anti-mouse F4/80	#123110	BM8	Biolegend
PerCP/Cyanine5.5 anti-mouse I-A/I-E	#107626	M5/114.15.2	Biolegend
FITC anti-mouse CD314 (NKG2D)	#115711	C7	Biolegend
FITC anti-mouse CD191 (CCR1)	#152505	S15040E	Biolegend
APC anti-mouse CD197 (CCR7)	#120107	4B12	Biolegend
FITC anti-mouse CD199 (CCR9)	#129705	9B1	Biolegend
FITC anti-mouse CX3CR1	#149019	SA011F11	Biolegend
PE anti-mouse CD115 (c-fms)	#12-1152-82	AFS98	Invitrogen/ThermoFisher Scientific
PE anti-mouse CD62L (L-Selectin)	#25-0621-82	MEL-14	Invitrogen/ThermoFisher Scientific
PE anti-mouse Ly-6C	#48-5932-82	HK1.4	Invitrogen/ThermoFisher Scientific
eBioscience™ Fixable Viability Dye eFluor™ 506	#65-0866-14	N/A	Invitrogen/ThermoFisher Scientific
Anti-human antibody
Fluorophores & antibody	Catalog number		Vendor
BUV395 Mouse anti-human CD16	#563784	3G8	BD Biosciences
PerCP-Cy™5.5 Mouse anti-human CD14	#562692	MφP9	BD Biosciences
Alexa Fluor® 700 anti-human CD45	#368514	2D1	Biolegend
PE/Dazzle™ 594 anti-human CD66b	#305121	G10F5	Biolegend
eFluor™ 450 anti-human HLA-DR	#48-9952-42	L243	Invitrogen
PE-Cyanine7 anti-human CD206	#25-2069-42	19.2	Invitrogen
