# Supplementary material for: Inducible CCR2+ nonclassical monocytes mediate the regression of cancer metastasis
Source: J Clin Invest. 2024 Oct 1;134(22):e179527. doi: 10.1172/JCI179527 (PMC11563681; doi:10.1172/JCI179527)
Supplement: Supplemental table 4 [file jci-134-179527-s165.xlsx]

## Sheet: Primers for qPCR
Primer name	Sequence
Nr4a1-F	5'- CTGTCACCCATGTGCCTTTA -3'
Nr4a1-R	5'- CCCATCTCAACCTCTTCCTTTC-3'
Cx3cr1-F	5'- GAGAGATGGCTCAGTGGTTAAG-3'
Cx3cr1-R	5'- CACAGGAACAGGGAGCTATTT -3'
Ccr2-F	5'- GGTCTCGGTTGGGTTGTAAA-3'
Ccr2-R	5'- AAGAGGCTCCTCATAGGGATAG -3'
Ccl2-F	5'- GAAGGAATGGGTCCAGACATAC -3'
Ccl2-R	5'- TCACACTGGTCACTCCTACA -3'
Ccl6-F	5’-CACCAGTGGTGGGTGCATCAAG-3’
Ccl6-R	5’-GTGCTTAGGCACCTCTGAACTC-3’
Ccl9-F	5’-TCCAGAGCAGTCTGAAGGCACA-3’
Ccl9-R	5’-CCGTGAGTTATAGGACAGGCAG-3’
Cd74-F	5’- GCTGGATGAAGCAGTGGCTCTT-3’
Cd74-R	5’- GATGTGGCTGACTTCTTCCTGG-3’
C1qb-F	5′- CAACCAGGCACTCCAGGGATAA-3′
C1qb-R	5′- CCAACTTTGCCTGGAGTCCCAG-3′
