# Supplementary material for: Inducible CCR2+ nonclassical monocytes mediate the regression of cancer metastasis
Source: J Clin Invest. 2024 Oct 1;134(22):e179527. doi: 10.1172/JCI179527 (PMC11563681; doi:10.1172/JCI179527)
Supplement: Supporting data values [file jci-134-179527-s167.xlsx]

## Sheet: Figure 1
Fig. 1A
wtB6	wtB7		Nod2-/-	Nod2-/-		Nr4a1-/-	Nr4a1-/-		Nr4a1-/-Nod2-/-	Nr4a1-/-Nod2-/-		Nr4a1-/-	Nr4a1-/-
MDP_0h	MDP_36h		MDP_0h	MDP_36h		MDP_0h	MDP_36h		MDP_0h	MDP_36h		Iosmer Ctr_0h	Iosmer Ctr_36h
40.6859	64.0404		30.1011	27.5851		2.22635	10.8678		2.5227	2.99572		0.482859	2.38332
39.306	61.0532		32.2136	27.6902		0.4662	10.3865		2.18163	2.02177		2.07469	2.33516
43.1694	58.0624		43.4407	36.0572		0.70671	7.3324		3.36012	2.50209		1.25213	1.70132
48.5781	65.3465		29.0979	21.1429		4.34174	14.7523		2.60791	3.16027
36.0839	59.7275					4.7619			1.37489	2.41758
56.6429	52.3726					4.96815
37.2908	60.8025					3.25203
46.3382	60.6009					1.38889
41.251	59.8503					2.32975
25.6519	61.0431					2.4838
23.6599	67.4419					3.19489
35.729	57.9656					2.7972
49.9574	59.8474
48.749	72.6651
Fig. 1B
CM	CM	CM	CM		IntM	IntM	IntM	IntM		NCM	NCM	NCM	NCM
No-treatment control	MDP (10mg/kg, 1 dose)	MDP (15mg/kg, 1 dose)	MDP (10mg/kg, 2 doses)		No-treatment control	MDP (10mg/kg, 1 dose)	MDP (15mg/kg, 1 dose)	MDP (10mg/kg, 2 doses)		No-treatment control	MDP (10mg/kg, 1 dose)	MDP (15mg/kg, 1 dose)	MDP (10mg/kg, 2 doses)
91.6512	83.0495	59.2941	53.6381		4.45269	5.515	20.4706	20.3422		2.22634	10.8678	20.2353	25.5382
96.0373	85.628	49.1803	53.0867		2.5641	3.50242	27.2131	19.0369		0.4662	10.3865	23.2787	27.2997
89.3993	85.1257	44.4444	52.2089		8.12721	4.7486	23.7473	19.3422		0.706714	7.3324	30.9368	27.6925
81.7927	72.6351				13.7255	11.5991				4.34174	14.7523
79.9423					16.0173					4.7619
77.4522					17.0701					4.96815
77.1003					19.7832					3.25203
86.5741					12.037					1.38889
87.4552					10.4839					2.32975
84.4492					12.959					2.4838
83.8658					13.2588					3.19489
84.6154					12.5874					2.7972
Fig. 1C
CM	CM	CM	CM	CM		IntM	IntM	IntM	IntM	IntM			NCM	NCM	NCM	NCM	NCM
MDP_0h	MDP_36h	MDP_60h	MDP_96h	MDP_144h		MDP_0h	MDP_36h	MDP_60h	MDP_96h	MDP_144h			MDP_0h	MDP_36h	MDP_60h	MDP_96h	MDP_144h
38.0731	30.5191	23.8298	44.1861	61.4195		12.5363	8.42366	5.28875	9.13216	8.50316			48.5781	60.6009	70.8815	46.1713	26.8447
44.4056	32.1283	35.9031	57.8137	46.0978		18.3217	7.87166	6.29956	7.55686	12.1748			36.0839	59.8503	57.7533	34.4094	41.3632
52.9389	32.1612	42.73	50.8827	52.6426		9.38108	6.49941	12.1662	14.3302	7.30181			37.2908	61.0431	43.9169	34.6833	39.9166
46.538	21.0619	26.7958				6.59121	11.2769	8.88469					46.3382	67.4419	64.1777
50.1188	31.5838	43.3722				7.68013	8.68556	5.76816					41.251	57.9656	50.6378
65.4604	32.1221	37.7854				8.51517	7.66715	5.93607					25.6519	59.8474	56.1644
69.3777	25.0638	24.1814				6.59273	9.23648	5.4576					23.6599	65.4908	69.8573
51.0267	28.484	42.1277				12.6283	7.99424	5.10638					35.7289	63.0537	52.5228
28.7297	26.0343	54.6955				20.0341	6.26478	4.89471					49.9574	67.4645	40.1821
32.5262	31.5878	29.2144				16.8684	9.7973	7.77414					48.749	58.1503	62.766
49.9762	27.4884	50.9745				12.3869	10.4651	9.44528					37.2082	61.4419	39.3553
44.4166	39.0859	60.5329				14.021	9.7989	11.9067					41.0616	50.7861	27.7269
40.2924		53.3483				16.9941		12.2116					42.4851		34.215
39.3631						15.7325							44.6497
44.5951						11.0596							44.167
Fig. 1D
Ctr	DAPT	Gliotoxin
54.06	45.96	26.11
45.47	55.06	16.74
47.94	41.42	13.51
59.84	50.12
42.89	46.15
58.86	39.5
62.85
53.85
Fig. 1E
Ctr	MDP	MDP_DAPT	MDP_Gliotoxin
2.4	20.45	32.36	12.44
7.23	18.66	16.39	16.62
5.32	17.43	23.47	17.55
4.21	16.79	21.1	14.39
3.51	20.99	25.32	15.33
2.33	22.31	20.68
2.3	37.53	22.54
1.28	23.1	25.16
2.11	14.1	24.75
2.32	18.87
1.91
2.29
Fig. 1F
Ctr	MDP
60.76	66.53
53.96	71.78
50.29	79.74
Fig. 1G
Nr4a1-/-_Ctr	Nr4a1-/-_R848	Nod2-/- Nr4a1-/-_Ctr	Nod2-/- Nr4a1-/-_R848
2.4	5.1	4.8	9.27
7.23	3.69	2.38	3.24
5.32	9.8	1.83	2.94
4.21	2.77		4.4
3.51	3.31		4.11
2.33			3.74
2.3			2.36
1.28			4.42
2.11
2.32
1.91
2.29
Fig. 1H
CM	CM	CM		NCM	NCM	NCM
Ctr	Sham_MDP	Splx_MDP		Ctr	Sham_MDP	Splx_MDP
96.76	84.98	75.98		2.28	12.69	21.65
86.06	87.59	74.57		3.86	9.83	23.29
86.45	88.64	72.57		2.98	9.7	24.86
Fig. 1I
CM	CM	CM	CM		IntM	IntM	IntM	IntM		NCM	NCM	NCM	NCM
Sham_Ctr	Splx_Ctr	Sham_MDP	Splx_MDP		Sham_Ctr	Splx_Ctr	Sham_MDP	Splx_MDP		Sham_Ctr	Splx_Ctr	Sham_MDP	Splx_MDP
92.3698	91.5575	81.0792	67.7662		5.28247	6.11354	10.9973	13.3194		1.17388	2.18341	6.96721	18.7056
83.8816	88.2114	74.6738	62.5954		12.2807	9.02439	15.4259	14.7219		2.85088	2.35772	10.0537	22.4646
86.5497	85.1351	68.9362	72.2565		9.74659	9.12162	14.8085	13.3169		3.21637	4.72973	15.5745	14.3033
89.2308	91.6923	78.4014	67.3469		7.69231	6.66667	14.1157	14.5125		1.23077	1.53846	7.48299	18.1406
Fig. 1J
CM	CM	CM	CM		NCM	NCM	NCM	NCM
No treatment Ctr	No Surgery_MDP	Sham_MDP	Splx_MDP		No treatment Ctr	No Surgery_MDP	Sham_MDP	Splx_MDP
66.18	38.61	39.2	32.17		3.08	11.81	32.17	28.17
35.77	34.01	45.29	30.87		8.46	16.18	19.55	31.53
54.1	31.28	34.46	34.51		6.53	26.29	19.6	23.54
49.29	40.56				6.04	32.39
58.52	28.33				4.99	41.42
66.73	38.09				7.64
64.89					8.25
Fig. 1K
CM	CM	CM	CM	CM	CM	CM	CM	CM	CM		IntM	IntM	IntM	IntM	IntM	IntM	IntM	IntM	IntM	IntM		NCM	NCM	NCM	NCM	NCM	NCM	NCM	NCM	NCM	NCM
Pre-Splx	1d	4d	8d	11d	14d	16d	21d	23d	32d		Pre-Splx	1d	4d	8d	11d	14d	16d	21d	23d	32d		Pre-Splx	1d	4d	8d	11d	14d	16d	21d	23d	32d
57.6819	54.1232	68.6553	62.5847	58.4138	61.1351	65.8424	58.9535	69.6103	48.229		12.7763	20.0938	10.5624	11.4776	18.1846	13.0103	12.0828	12.7442	11.1906	17.5041		28.0862	22.0967	18.3863	23.9494	21.351	24.6266	20.8082	27.1163	18.0908	32.7018
51.0423	57.4301	74.9651	67.9064	67.094	56.7044	58.8062	64.5804	55.4498	52.0365		19.0145	16.5567	7.02537	14.075	19.1239	14.7781	11.9798	12.6565	16.436	13.3131		28.7429	22.7772	16.8665	16.9285	12.3397	26.6289	25.4729	20.8623	26.4706	33.0699
40.8108	41.2129	64.5494	75.1574	74.3792	51.8976	58.0241	57.5073	54.6578	52.29		16.036	23.019	13.1845	12.6876	14.193	20.8578	15.6642	16.1124	19.9332	16.1214		40.3604	32.0496	20.9099	10.6538	8.88826	25.7945	24.6481	24.443	23.6394	29.7043
51.3646	61.4946	77.7876	70.5825	61.919	46.1628	54.65	56.6706	69.9185	55.5011		11.6165	22.6726	6.48474	12.7945	19.6901	19.1279	12.2	12.6328	13.5508	14.8775		35.1295	11.6529	14.4953	15.7395	15.7921	28.3721	29.9	29.3192	15.5749	27.9287
49.9208		70.4556	69.3314	74.1539	62.7184	58.8306	71.7778	63.2997	56.8807		17.1949		9.44105	13.8081	12.8615	12.4272	11.5155	10.4444	13.8528	9.96942		31.458		18.5533	15.9884	10.3385	17.1521	28.1623	16.9259	21.6931	30.4587
54.9801											12.51											31.1554
Fig. 1L
	BM	BM		Blood	Blood	Blood		Lung	Lung
	CM	NCM		CM	IntM	NCM		CM	NCM
Sham	84.75	15.48		65.8	8.12	25.63		52.26	42.18
	75.19	24.96		71.01	5.69	21.13		55.26	36.61
	75.35	24.73		48.64	8.63	42.2		52.79	41.49
	CM	NCM		CM	IntM	NCM		CM	NCM
Splx	76.4	23.56		64.2	7.5	25.78		49.54	47.62
	73.26	26.76		66.67	6.19	26.73		54.77	40.35
	76.18	23.89		61.33	5.05	33.4		52.65	39.69
	82.58	17.45		68.86	7.16	23.63		62.24	32.45

## Sheet: Figure 2
Fig. 2C
Cell size	Cell size	Cell size	Cell size		Pseudopods #	Pseudopods #	Pseudopods #	Pseudopods #		Mitochondron #	Mitochondron #	Mitochondron #	Mitochondron #		Liposome #	Liposome #	Liposome #	Liposome #		Euchromatin (% of Nucleus)	Euchromatin (% of Nucleus)	Euchromatin (% of Nucleus)	Euchromatin (% of Nucleus)
CM (Nr4a1-/-)	CM (Nod2-/-)	N-NCM	I-NCM		CM (Nr4a1-/-)	CM (Nod2-/-)	N-NCM	I-NCM		CM (Nr4a1-/-)	CM (Nod2-/-)	N-NCM	I-NCM		CM (Nr4a1-/-)	CM (Nod2-/-)	N-NCM	I-NCM		CM (Nr4a1-/-)	CM (Nod2-/-)	N-NCM	I-NCM
31.26	20.8	18.292	46.172		2	3	10	17		4	7	7	18		32	70	5	37		80.41	68.28	64.08	79.96
38.199	23.45	21.1	23.422		9	10	7	24		8	11	7	16		11	61	6	25		85.4	43.8981	51.92	57.43
31.656	23.954	19.111	34.336		4	2	5	18		5	12	9	20		29	35	15	19		74.55	64.8	61.19	83.17
34.689	32.915	16.654	85.26		7	7	11	25		7	8	6	13		41	24	18	16		85.49	43.0843	44.57	80.7
29.02	32.08	15.885	27.2		5	7	8	28		11	10	7	15		18	44	13	22		37.12	48.86	71.12	77.05
29.518	39.811	17.319	32.056		2	1	11	13		5	8	9	10		26	22	10	25		35.97	42.46	38.77	73.17
36.306	34.062	16.856	92.117		5	4	8	11		6	13	11	26		21	23	20	25		82.31	44.59	73.35	63.1276
27.114	27.753		77.103		4	2		15		6	8		14		8	31		31		55.56	48.78		70.51
20.468	33.121		36.511		3	7		18		10	7		15		46	19		33		80.71	36.8		51
24.096	35.913		15.575		10	4		14		5	6				21	22				69.22	43.18		69.0339
30.885	34.515		22.416		8	8				6	2				22	33				57.57	31.8698		76.21
21.943	37.283				4	13				7	2				23	45				76.19	48.51
33.267	52.598				8	6					5					18				39.06	43.5
27.013	29.844				10	4					7					19				89.17	77.6
27.321	32.933				7															26.61
26.601	24.285				2															62.08
17.683	31.953																			79.98
33.629	19.1																			55.46
20.383	28.018
27.82	32.559
31.828	25.613
20.842	32.455
	26.471
	22.426
	22.689
	29.823
	28.757
	32.867
Fig. 2G
Cd74	Cd74	Cd74	H2-Aa	H2-Aa	H2-Aa	H2-Ab1	H2-Ab1	H2-Ab1	H2-DMa	H2-DMa	H2-DMa	H2-DMb1	H2-DMb1	H2-DMb1	H2-Eb1	H2-Eb1	H2-Eb1	H2-K1	H2-K1	H2-K1	H2-Q4	H2-Q4	H2-Q4
I-NCM	N-NCM (MDP)	N-NCM (PBS)	I-NCM	N-NCM (MDP)	N-NCM (PBS)	I-NCM	N-NCM (MDP)	N-NCM (PBS)	I-NCM	N-NCM (MDP)	N-NCM (PBS)	I-NCM	N-NCM (MDP)	N-NCM (PBS)	I-NCM	N-NCM (MDP)	N-NCM (PBS)	I-NCM	N-NCM (MDP)	N-NCM (PBS)	I-NCM	N-NCM (MDP)	N-NCM (PBS)
17376.4	2227.55	2540.89	6616.16	548.363	721.615	7330.88	728.48	764.201	722.522	62.4025	94.2623	512.165	52.7147	59.4482	5840.22	605.786	598.989	1520.15	2445.61	2962	69.763	191.862	245.719
20810.1	2190.45	2279.66	7622.49	483.808	603.532	9017.15	676.938	795.142	772.224	89.5569	105.635	604.646	76.1517	83.0921	7826.89	645.936	590.688	1626.74	3156.37	2618.71	50.2902	280.766	192.134
18963.2	5403.62	2829.68	7230.83	1666.16	776.485	7817.55	1965.99	964.464	780.272	195.607	115.148	608.121	157.025	40.302	6678.15	1800.92	815.539	1523.99	2577.59	2660.51	72.378	208.181	178.192
	1431.55			313.074			371.963			71.8147			45.7517			300.609			3176.66			294.093
Fig. 2H
S100a4				S100a6				S100a10				S100a11				Mmp12				Fgfr1				Fn1				Cebpb				Nr4a1				Pou2f2				Klf2				Klf4				Cd11a
CM (Nr4a1-/-)	CM (Nod2-/-)	I-NCM	N-NCM	CM (Nr4a1-/-)	CM (Nod2-/-)	I-NCM	N-NCM	CM (Nr4a1-/-)	CM (Nod2-/-)	I-NCM	N-NCM	CM (Nr4a1-/-)	CM (Nod2-/-)	I-NCM	N-NCM	CM (Nr4a1-/-)	CM (Nod2-/-)	I-NCM	N-NCM	CM (Nr4a1-/-)	CM (Nod2-/-)	I-NCM	N-NCM	CM (Nr4a1-/-)	CM (Nod2-/-)	I-NCM	N-NCM	CM (Nr4a1-/-)	CM (Nod2-/-)	I-NCM	N-NCM	CM (Nr4a1-/-)	CM (Nod2-/-)	I-NCM	N-NCM	CM (Nr4a1-/-)	CM (Nod2-/-)	I-NCM	N-NCM	CM (Nr4a1-/-)	CM (Nod2-/-)	I-NCM	N-NCM	CM (Nr4a1-/-)	CM (Nod2-/-)	I-NCM	N-NCM	CM (Nr4a1-/-)	CM (Nod2-/-)
719.674	682.011	410.886	145.101	494.561	448.001	284.5	97.3111	187.135	212.06	236.318	15.2624	176.262	201.225	210.144	89.3552	0	0.093405	589.941	1.84014	0.076569	0	217.943	4.7086	10973.4	5551.98	3904.48	23.0018	283.689	636.087	221.575	1259.36	396.322	401.236	631.072	1542.8	321.361	750.944	430.33	1713.55	469.982	640.695	584.919	675.603	185.374	277.942	235.677	774.971	1042.64	1071.45
1089.33	574.421	209.141	181.297	424.108	346.139	172.067	97.7659	282.774	196.136	212.382	14.4094	197.867	171.37	176.888	107.722	3.82558	0.825527	540.308	1.57194	0	0.04856	183.206	0.742305	7676.98	7784.82	3989.88	27.9019	463.745	476.766	169.075	1561.9	309.872	336.087	383.452	1429.94	269.916	510.467	407.724	1720.36	368.637	595.496	340.394	895.744	151.96	250.086	123.523	840.857	592.327	1214.84
732.322	514.926	381.747	159.756	527.947	340.418	278.003	103.249	166.039	153.799	270.87	80.0467	137.565	168.451	143.216	122.708	0	0.634927	693.143	2.24535	0	0.097681	290.241	128.883	10736.8	6888.86	4269.9	2242.84	319.998	546.477	167.936	872.206	526.714	483.619	519.614	1548.06	396.916	598.443	399.821	1460.94	479.75	632.534	509.239	662.565	225.946	290.161	275.247	655.978	1057.62	1612.62
			122.772				64.6261				18.2015				84.067				1.16858				2.54963				96.3903				1092.31				1868.46				1734.14				749.486				729.337
[truncated: 50 more columns]

## Sheet: Figure 3
Fig. 3B
wtB6	Nod2-/-
1.1395	3.58992
1.08908	6.15126
0.771429	7.61345
	13.8656
	9.52941
Fig. 3C (left)					Fig. 3C (right)
wtB6	Nod2-/-	Nr4a1-/-			wtB6	Nod2-/-	Nr4a1-/-
1.47099	5.06674	2.37538			0.599064	4.52808	1.39236
1.00899	4.42386	4.3149			1.60296	2.87832	0.566303
0.57423	7.1915	1.30755			0.797972	3.84945	0.634165
0.945791	15.7995	2.44075			1.39505	4.28237	1.56786
1.53532	4.70716	1.69981			1.33164	3.66225	0.711477
0.457196	0.976581	6.02468			0.692454		0.43754
1.11748	11.1262	2.30784			0.58085
0.63162	15.6447	1.10776
1.25838		2.09892
0.888551		0.801671
1.14504		5.8168
0.966414		4.27329
		2.05649
Fig. 3D
	Lung only	lung+other tissues
Day14	100	0
Day21	100	0
Day14	100	0
Day21	80	20
Fig. 3E
Day2	Day2			Day3	Day3
B16 only	B16 + I-NCM			B16 only	B16 + I-NCM
1.28528	0.235533			1.12899	0.080585
0.714721				0.871011
1.33333	0.360494			1.04273	0.273504
0.666667	0.354568			0.957265	0.650427
1.00889	0.3816			1.00889	0.3816
0.991113				0.991113
0.746032	0.417234
1.25397
Fig. 3F
Day2	Day2			Day3	Day3
B16 only	B16 + I-NCM			B16 only	B16 + I-NCM
1	1.05769			1	0.720677
	0.619231				0.403869
1.12775	0.756828			1.16596	0.247234
0.872247				0.834043
1	0.727273			1	0.485465
1.11007	0.836066			1.00424	0.756356
0.88993	0.871194			0.805085	0.788136

## Sheet: Figure 4
Fig. 4A
Day2	Day2			Day3	Day3
B16 only	B16+MDP			B16 only	B16+MDP
0.866224	0.796427			1.11988	0.616959
1.38346	1.12796			0.811404	0.732456
0.750312	0.547154			1.06871	0.97076
1.05512	0.513386			1.26073	0.90429
0.944882	0.527559			0.739274	0.313531
1.08017	0.662447			1	0.3794
0.919831	0.08481			1	0.097444
Fig. 4B				Fig. 4C
DMSO	L-MTP-PE			Ctr	MDP
1	0.559829			1	0.123208
1	0.745299			0.920732	0.316463
1.01141	0.47993			1.07927	0.786585
0.988593	0.641825			1	0.658333
1.01841	0.688213			0.551249	0.327304
0.981595	0.579755			0.975022	0.695952
				1.01981	0.107149
				1.45392
Fig. 4D				Fig. 4E
Ctr	MDP			Ctr	MDP
1.11018	0.926081			0.615561	0.512586
0.889819	0.641562			1.38444	0.620264
1	0.634884			0.951542	0.689868
1.04154	0.372093			1.04846	0.746165
0.908012	0.663205			1.19665	0.7894
1.05045	0.827893			0.803347	0.837356
	0.381009			1.01574	0.568562
	0.734421			0.98426	0.899666
				1.19398	0.551839
				0.80602
Fig. 4F
Ctr	MDP
1.40179	0.081964
1.16429	0.083929
1.13393	0.691071
1.06607	0.062857
0.233929	0.283929

## Sheet: Figure 5
Fig. 5B
wtB6	Nod2-/-	Nr4a1-/-
39.9	40.1032	64.15
38.99	48.1885	45.45
31.07	43.2036	53.32
24.3		69.66
Fig. 5H
wtB6	B16-	B16+
0.839973	1.75129	5.53869
1.08275	1.15468	7.02999
1.05954	0.944117	7.7497
0.96734	1.10702	4.36541
1.05039

## Sheet: Figure 6
Fig. 6E
Blood					Lung
CM	IntM	I-NCM			CM	I-NCM
11.01	7.86	17.35			9.18	7.63
21.05	19.27	25.95			8.83	4.91
28.22	25.58	31.8			11.8	5.23
11.58	12.57	18.15			10.36	6.54
Fig. 6F
B16 only	B16 / I-NCM
1.22058	2.10129
0.779419	1.60596
1.02113	1.09473
0.978874	1.16841
1	2.36393
1	1.47389
Fig. 6G
IgG2a	IgG2a/MDP	MDP/NK1.1	NK1.1
0.980441	1.34362	0.043065	0.061726
1.11394	1.53167	0.068904	0.040194
1.0881	1.8159	0.034452	0.053113
0.957474	1.67953		0.033016
1.01059	1.02925		0.050242
0.968957
0.689036
1.19146
Fig. 6H
IgG2a	MDP/IgG2a	MDP/NK1.1	NK1.1
0.90101	0.40404	4.68687	2.27642
1	0.779798	2.6101	1.594
1.09899	0.772329	1.53065	3.17439
1	0.453237	1.04464	1.96185
1	0.715774
1.01355	0.634267
0.98645	0.704721
1	0.607725
1.08154	0.4
0.918455
Fig. 6I
Ccl6				Ccl9				Ccl2				Ccl3				Ccl4				Ccl5				Ccl17				Ccl24				Ccl25				Ccl27a
CM (Nr4a1-/-)	CM (Nod2-/-)	I-NCM	N-NCM	CM (Nr4a1-/-)	CM (Nod2-/-)	I-NCM	N-NCM	CM (Nr4a1-/-)	CM (Nod2-/-)	I-NCM	N-NCM	CM (Nr4a1-/-)	CM (Nod2-/-)	I-NCM	N-NCM	CM (Nr4a1-/-)	CM (Nod2-/-)	I-NCM	N-NCM	CM (Nr4a1-/-)	CM (Nod2-/-)	I-NCM	N-NCM	CM (Nr4a1-/-)	CM (Nod2-/-)	I-NCM	N-NCM	CM (Nr4a1-/-)	CM (Nod2-/-)	I-NCM	N-NCM	CM (Nr4a1-/-)	CM (Nod2-/-)	I-NCM	N-NCM	CM (Nr4a1-/-)	CM (Nod2-/-)	I-NCM	N-NCM
926.794	1079.08	1412.57	418.146	652.063	658.535	869.74	152.57	0	1.74356	0	0	19.6017	5.19954	9.50828	0	0	3.95414	0	1.08244	0	2.42853	0	0	0	0	0	2.00251	4.59415	0	0	0	0	3.923	0	3.30143	0	0	0	0.92007
1828.73	866.124	1977.44	456.998	844.284	573.256	1097.41	153.177	13.8146	2.5737	0	0	0	4.07908	0	2.27058	0	0	0	0	0	0.04856	0	0	0	0	0	0	0	0.82553	0	0	4.25064	3.64203	0	5.58912	0	0.77697	1.82873	0
983.291	880.692	1473.01	836.692	687.206	521.714	930.701	354.503	6.77962	0	0	0.93556	0	4.00492	0	2.95638	0	2.39319	0	0.37423	0	0	0	0.52392	0	0	4.05252	1.90855	0	0.04884	0	2.91895	10.9707	4.98173	7.05138	4.26616	0	1.02565	0	0.48649
			487.582				165.478				0				1.59352				0				0.17706				0.14165				0				1.41646				2.19552
Fig. 6J
Untreated	MDP	IgG2a	MDP / CCL6
0.833415	1.04669	0.904334	1.11064
1.9331	3.48414	1.01951	1.13078
0.35514	1.95374	1.11528	0.875206
0.988884	1.73438	0.960884	0.380311
1.18298		0.940484	0.493546
0.823786		1.05952
0.868273
1.01443
Fig. 6K
IgG	MDP/IgG	MDP/CCL6
100	51.1304	161.739
101.27	62.7826	100
98.7296	3.30672	62.7826
100	40.2904	115.79
		101.833

## Sheet: Figure 7
Fig. 7A
Rag1-/-	Rag1-/-		NOD/SCID	NOD/SCID
Ctr	MDP		Ctr	MDP
1.09157	0.838554		0.671164	0.222597
1.00482	0.467711		1.32884	1.6054
0.903615	0.309398		0.615274	0.553314
1	0.077349		1.38473	1.19308
1.22934	0.557516			1.16138
0.770661	0.576446
Fig. 7B
Nr4a1 KO_Non tumor Ctr	Nr4a1 KO_IgG_Ctr	Nr4a1 KO_CD4/8 ab_MDP	Nr4a1 KO_IgG_MDP	Rag1 KO_Ctr	Rag1 KO_MDP	NOD scid_Ctr	NOD scid_MDP
32.27	35.52	5.32	38.95	0.005766	0.009493	0.2	0.01
30.14	36.94	2.72	37.12	0	0.003949	1.32	0
35.37	38.46	2.63	28.81	0.01258	0.005798	0.05	0.55
	33.84	5.03	42.56		0
	40.97	3.99	23.83
	29.76	0.58	33.94
	37.43	3.01
	48.93
	38.19
Fig. 7C
Day2	Day2	Day2		Day3	Day3	Day3
IgG Ctr	CD4/8+MDP	IgG+MDP		IgG Ctr	CD4/8+MDP	IgG+MDP
0.829045	0.900515	0.259291		0.468234	0.631188	0.358911
0.860492	0.354488	0.65466		0.983911	0.319719	0.5033
1.0263	0.56032	0.348771		0.891089	0.552805	0.330033
1.60377	0.668954	0.448828		1.75743	0.418729	0.484736
0.680389	0.234592	0.677932		0.89934	0.294893	0.634267
1	0.252586	0.060345		1	0.2156	0.430464
0.612069	0.20791	0.359322		1.0596	0.824934	0.562334
0.875	0.456497			0.689478	0.822281
1.51293				1.25092
1				1
Fig. 7D
Non tumor Ctr	IgG_Ctr	CD4/8 ab_MDP	IgG_MDP
38.34	49.14	1.53	28.67
41.96	34.15	1.77	46.7
43.28	41.87	2.9	13.18
	48.79	16.97	37.6
	42.04

## Sheet: Figure S1
Fig. S1A
wtB6	wtB6	wtB6	Nod2KO	Nod2KO	Nod2KO	Nr4a1KO	Nr4a1KO	Nr4a1KO	dKO	dKO	dKO
CM	IntM	NCM	CM	IntM	NCM	CM	IntM	NCM	CM	IntM	NCM
44.18	15.28	40.04	58.72	10.95	30.1	77.77	18.11	3.22	89.29	7.48	2.58
35.48	17.47	46.51	55.37	11.78	32.21	84.15	12.2	2.44	85.01	10.91	3.53
33.33	19.57	46.52	45.4	10.76	43.44	90.09	7.12	2.17	82.74	13.98	3
47.91	16.65	34.81	61.88	9.08	29.1	84.4	11.37	3.34	90.98	6.69	2.02
44.77	18.43	36.31	29.49	21.15	48.77	78.16	15.34	5.23	87.99	9.01	2.5
29.38	15.27	38.01	52.52	19.65	28.24	85.15	10.27	3.16
31.06	20.22	48.78				81.34	14.55	3.08
37	22.83	39.89				86.64	12.56	1.03
19.82	21.91	58.27				77.98	16.97	5.42
						79.69	16.41	3.13
Fig. S1B
CCR2+ NCM					CD14+ NCM				MHCII+ NCM				CCR5+ NCM
wtB6_MDP	Nod2-/--MDP	Nr4a1-/--Ctr	Nr4a1-/--MDP		Nod2-/--Ctr	Nr4a1-/--Ctr	Nr4a1-/--MDP		Nod2-/--Ctr	Nr4a1-/--Ctr	Nr4a1-/--MDP		Nod2-/--Ctr	Nr4a1-/--MDP
35.37	24.64	71.4	96.09		2.41	25	82.4		4.25	100	92.33		2	19.6
37.63	12.94	79.4	98.72		3.3	34.4	93.3		6.33	82.4	93.09		0	24
31.41	8.5	90.5	88.75		1.24	42.3	78.6		7.49	95.3	93.44		0	23.5
		77.1	94.89		7.05	31.8			12	82.9	87.88
		70.6	84.7			23.5				85.3	88.37
			92.8								92.96
			93.4								85.21
											94.44
											93.51
											95.65
											89.15
											90.48
											86.88
											86.06
											81.18
											83.02
											87.88
											69.0476
											80.4598
											81.8182
Fig. S1C
CD43+ NCM				Cx3cr1+ NCM
Nod2-/--Ctr	Nr4a1-/--Ctr	Nr4a1-/--MDP		Nod2-/--Ctr	Nr4a1-/--Ctr	Nr4a1-/--MDP
98.7	8.33	25.1		95.97	68.75	2.61
97	9.38	22.3		94.07	62.5	6.08
97	3.85	34.5		88.84	55.56	10.61
96	4.55				53.85	3.02
	7.35				69.23
Fig. S1D
PD-L1+ Mo subsets
CM	CM		IntM	IntM		NCM	NCM
WT B6	Nr4a1-/-		WT B6	Nr4a1-/-		WT B6	Nr4a1-/-
0.373832	0.17123		2.48963	0		64.1304	3.22581
0.359712	0		10.4046	0		69.1176	0
0.137931	0.82237		3.48837	1.49254		63.2911	5.12821
0	0		2.97619	0.68493		43.428	4.16667
0.22624	0.17825		4.91071	0		60.9605	0
0.14684	0.20492		1.95122	0.8547		49.9174	0
0	0.12788		0.88496	0.83333		53.9326	0
21.8509	0		2.43902	1.20482		84.5331	0
2.06746	0.634921		2.33645	0		79.3006	0
	2.72727			13.3333			0
	2.86645			1.42857			0
	0.513347			0.956938			5
	0.169492			2.08333			1.75439
	0.225225			0			0
Fig. S1E
CM	CM	CM	CM	CM	CM			NCM	NCM	NCM	NCM	NCM	NCM
wtB6_Ctr	wtB6_MDP	Nod2-/-_Ctr	Nod2-/-_MDP	Nr4a1-/- Nod2-/-_Ctr	Nr4a1-/- Nod2-/-_MDP			wtB6_Ctr	wtB6_MDP	Nod2-/-_Ctr	Nod2-/-_MDP	Nr4a1-/- Nod2-/-_Ctr	Nr4a1-/- Nod2-/-_MDP
18.2393	19.7676	22.7495	40.6375	26.9359	68.1188			40.7618	67.4207	49.1243	44.6477	8.97169	3.99859
15.3592	17.1233	44.4583	36.8579	37.6662	59.1331			42.2495	65.2442	35.1537	42.7489	6.26618	2.10963
16.4036	19.5597	28.2418	41.7026	46.404	64.6317			62.4915	61.1615	49.2564	38.692	5.02397	4.98828
16.1554		54.4303	43.1467	22.9894	71.1745			48.5723		29.1661	39.2509	7.50241	4.21885
				22.6348								9.31403
Fig. S1F
Nod2-/-_Ctr	Nod2-/-_LPS	Nr4a1-/-_Ctr	Nr4a1-/-_LPS
4.24	3.78	1.77	1.98
10.26	5.63	3.79	1.72
2.27	4.72	3.02	2.15
7.67			1.51
4.9
Fig. S1G
Nod2-/-_Ctr	Nod2-/-_LPS	Nr4a1-/-_Ctr	Nr4a1-/-_LPS		Nod2-/-_Ctr	Nod2-/-_LPS	Nr4a1-/-_Ctr	Nr4a1-/-_LPS		Nod2-/-_Ctr	Nod2-/-_LPS	Nr4a1-/-_Ctr	Nr4a1-/-_LPS
35.16	46.28	88.34	83.53		21.98	6.26	10.13	7.98		41.76	46.82	1.53	8.49
28.67	29.58	97.14	84.18		15.18	4.92	2.41	6.96		55.99	65.07	0.45	8.65
27.43	28.76	96.68	77.3		18.64	7.3	2.86	5.34		53.93	62.66	0.46	17.36
			81.8					2.25					15.28
Fig. S1H
CCR2+	CCR2+	MHCII+	MHCII+	CD14+	CD14+	CD74+	CD74+	PD-L1+	PD-L1+
Nod2KO_LPS	Nr4a1KO_LPS	Nod2KO_LPS	Nr4a1KO_LPS	Nod2KO_LPS	Nr4a1KO_LPS	Nod2KO_LPS	Nr4a1KO_LPS	Nod2KO_LPS	Nr4a1KO_LPS
1.42	53.66	4.46	70	25.58	84	0.78	14.63	81.95	29.27
1.28	77.14	3.06	73.17	16.46	75.61	0.77	8.65	85.11	17.14
1.55	57.29	2.74	54.81	26.03	84.62	2.05	11.76	87.58	17.01
	24.83		63.24		83.82				2.41
Fig. S1I
Nod2-/-_Ctr	Nod2-/-_LPS	Nr4a1-/-_Ctr	Nr4a1-/-_LPS
2.43	3.99	2.87	4.4
2.74	3.71	3.99	4.89
2.56	4.38	2.33	4.84
			4.87
Fig. S1J
Nod2-/-_Ctr	Nod2-/-_LPS	Nr4a1-/-_Ctr	Nr4a1-/-_LPS		Nod2-/-_Ctr	Nod2-/-_LPS	Nr4a1-/-_Ctr	Nr4a1-/-_LPS
47.79	55.38	67.19	57.84		50.66	44.62	32.16	42.07
46.98	55.94	72.02	57.14		48.75	44.03	27.92	42.82
51.84	55.38	65.29	48.75		46.69	44.57	34.53	51.21
			55.45					44.44
Fig. S1K
CCR2+	CCR2+	CD14+	CD14+	CD74+	CD74+	CD43+	CD43+	PD-L1+	PD-L1+
Nod2KO_LPS	Nr4a1KO_LPS	Nod2KO_LPS	Nr4a1KO_LPS	Nod2KO_LPS	Nr4a1KO_LPS	Nod2KO_LPS	Nr4a1KO_LPS	Nod2KO_LPS	Nr4a1KO_LPS
3.36	7.83	26.88	51.25	6.19	12.76	12.54	0.83	38.3	24.39
2.71	24.47	15.28	49.12	8.13	13.39	22.57	1.09	39.87	13.59
3.3	14.7	24.69	50.48	7.67	19.31	12.51	0.83	31.93	16.22
4.31	11.76	37.1	50.64	6.85	13.07	14.69	0.27	21.4	15.88
1.86		41		4.89		18.32		22.91

## Sheet: Figure S2
Fig. S2B
wtB6_Ctr	wtB6_Ctr	wtB6_Ctr	wtB6_LTx	wtB6_LTx	wtB6_LTx	Nr4a1KO_Ctr	Nr4a1KO_Ctr	Nr4a1KO_Ctr	Nr4a1KO_LTx	Nr4a1KO_LTx	Nr4a1KO_LTx
CM	IntM	NCM	CM	IntM	NCM	CM	IntM	NCM	CM	IntM	NCM
55.16	24.2	20.64	36.7	27.52	30.44	60.04	31.1	4.92	60.33	23.37	14.67
29.38	15.27	38.01	25.37	15.26	57.56	86.64	12.56	1.03	60	21.4	17.21
31.06	20.22	48.78	31.79	15.97	50.75	77.98	16.97	5.42	31.03	48.21	18.08
37	22.83	39.89				79.69	16.41	3.13	63.69	22.62	13.1
19.82	21.91	58.27				70.79	24.94	4.27
40.43	16.09	42.75
44.18	15.28	40.04
35.48	17.47	46.51
33.33	19.57	46.52
47.91	16.65	34.81
44.77	18.43	36.31
Fig. S2C
NCM (Allo24h)
CD45.1+ (R)	98.07	96.2289	93.95	90.25	86.52	94.47	95.8
CD45.2 (D)	1.92	3.74525	5.52	8.83	12.95	4.83	3.92
Fig. S2D
% of CD45+ cells
Ctr	Ctr		Lung Tx	Lung Tx
CM	NCM		CM	NCM
4.47	0.21		3.27	1.39
1.43	0.35		1.36	3.4
2.52	0.3		6.62	4.05
3.23	0.4		2.88	4.14
3.62	0.31		3.58	1.66
3.82	0.44
5.25	0.67
Fig. S2E
% of IM MoDCs-
Ctr	Ctr		Lung Tx	Lung Tx
CM	NCM		CM	NCM
66.18	3.08		45.33	30.1
34.77	8.46		32.04	28.13
54.1	6.53		34.72	10.4
49.29	6.04		35.31	6.51
58.52	4.99		46.26	11.94
66.73	7.64
64.89	8.25

## Sheet: Figure S3
Fig. S3A
Cebpa	Cebpa	Myc	Myc	Batf3	Batf3	Id2	Id2	Id3	Id3		H2az1	H2az1	Lyn	Lyn	Fyn	Fyn	Pparg	Pparg	Cxcr4	Cxcr4	Cd32	Cd32	Cd16	Cd16	Cd14	Cd14	Cd276	Cd276		Cd177	Cd177	Slamf7	Slamf7	Slamf8	Slamf8
I-NCM	N-NCM	I-NCM	N-NCM	I-NCM	N-NCM	I-NCM	N-NCM	I-NCM	N-NCM		I-NCM	N-NCM	I-NCM	N-NCM	I-NCM	N-NCM	I-NCM	N-NCM	I-NCM	N-NCM	I-NCM	N-NCM	I-NCM	N-NCM	I-NCM	N-NCM	I-NCM	N-NCM		I-NCM	N-NCM	I-NCM	N-NCM	I-NCM	N-NCM
330.439	78.4767	28.8453	0.649462	141.769	9.85018	133.116	22.8936	32.9051	2.9767		296.146	149.647	786.303	758.031	55.554	326.571	21.2601	128.107	126.599	406.563	803.717	266.009	474.987	164.368	61.3231	8.01004	46.2594	2.43548		8.11943	9.63369	194.225	45.4624	177.025	42.4315
306.728	98.4646	12.9674	3.71152	193.513	15.0644	85.8673	29.8668	49.542	9.4753		276.388	182.214	822.265	865.265	60.5976	315.218	48.877	99.3379	100.913	448.701	1001.23	179.638	555.187	234.787	123.523	21.2648	15.7105	0		0.415621	12.4009	222.939	32.2684	159.349	48.0315
347.058	153.507	17.0206	14.8941	231.399	40.042	178.716	106.729	16.6153	22.8277		339.196	204.214	772.572	755.709	56.4111	322.544	35.8243	123.681	134.787	362.1	823.148	258.14	504.62	251.404	71.0001	46.1419	25.4498	0		0	11.5635	194.278	43.9714	197.033	54.0006
	82.2257		1.23941		4.35562		21.3532		11.8275			148.516		810.464		381.382		140.548		415.838		228.05		190.656		13.8105		3.50575			10.5526		14.7666		38.9527
Fig. S3B
Ifi30	Ifi30	Ifi30	Ifi30	CD11c	CD11c	CD11c	CD11c	Ly86	Ly86	Ly86	Ly86	Glipr2	Glipr2	Glipr2	Glipr2	Fgr	Fgr	Fgr	Fgr	Entpd1	Entpd1	Entpd1	Entpd1	Nfil3	Nfil3	Nfil3	Nfil3	Bcl6	Bcl6	Bcl6	Bcl6	Flt3	Flt3	Flt3	Flt3	Bst2	Bst2	Bst2	Bst2	Cd24a	Cd24a	Cd24a	Cd24a
CM (Nr4a1-/-)	CM (Nod2-/-)	I-NCM	N-NCM	CM (Nr4a1-/-)	CM (Nod2-/-)	I-NCM	N-NCM	CM (Nr4a1-/-)	CM (Nod2-/-)	I-NCM	N-NCM	CM (Nr4a1-/-)	CM (Nod2-/-)	I-NCM	N-NCM	CM (Nr4a1-/-)	CM (Nod2-/-)	I-NCM	N-NCM	CM (Nr4a1-/-)	CM (Nod2-/-)	I-NCM	N-NCM	CM (Nr4a1-/-)	CM (Nod2-/-)	I-NCM	N-NCM	CM (Nr4a1-/-)	CM (Nod2-/-)	I-NCM	N-NCM	CM (Nr4a1-/-)	CM (Nod2-/-)	I-NCM	N-NCM	CM (Nr4a1-/-)	CM (Nod2-/-)	I-NCM	N-NCM	CM (Nr4a1-/-)	CM (Nod2-/-)	I-NCM	N-NCM
577.255	514.038	762.158	122.694	12.4808	13.7928	1636.71	613.742	311.637	320.379	318.794	129.026	192.572	206.58	82.2626	21.2158	574.499	767.912	731.817	1302.88	119.754	57.693	415.266	92.5484	72.9705	72.1397	3.20504	62.4566	128.33	184.475	186.32	530.124	23.4302	50.2207	22.6489	31.7695	70.75	76.3429	16.132	25.3832	9.34145	0.622699	134.932	1.08244
823.031	476.815	1254.68	152.653	25.5039	10.6833	1454.76	672.528	863.412	261.886	375.971	113.005	202.331	170.301	44.0558	40.4338	562.466	668.871	619.525	1149.26	51.114	49.3859	306.562	75.3221	18.384	69.15	13.1336	48.2498	80.2309	188.317	185.866	460.971	24.4412	65.508	20.3654	19.2126	93.3016	44.9184	29.426	26.8103	12.2206	4.71036	109.89	0
670.319	391.213	819.176	189.769	33.8981	11.3798	1595.96	552.805	246.901	273.067	305.641	139.511	89.6142	189.013	57.7079	74.2836	663.046	724.354	629.113	1109.2	102.804	39.512	351.029	90.8243	31.556	63.3462	23.7478	42.0628	107.981	173.677	152.375	487.016	47.0875	50.843	12.0765	23.6884	98.6126	68.0348	35.419	43.7094	38.2124	9.57274	171.665	83.8263
			119.691				670.837				106.305				34.9158				1408.39				72.6291				60.8371				545.834				13.9876				32.7203				2.4434
Fig. S3C
C1qa	C1qa	C1qa	C1qa	C1qa	C1qb	C1qb	C1qb	C1qb	C1qb	C1qc	C1qc	C1qc	C1qc	C1qc	C1qbp	C1qbp	C1qbp	C1qbp	C1qbp	C3	C3	C3	C3	C3	C4b	C4b	C4b	C4b	C4b	C5ar1	C5ar1	C5ar1	C5ar1	C5ar1	C5ar2	C5ar2	C5ar2	C5ar2	C5ar2
CM (Nr4a1-/-)	CM (Nod2-/-)	I-NCM	N-NCM (MDP)	N-NCM (PBS)	CM (Nr4a1-/-)	CM (Nod2-/-)	I-NCM	N-NCM (MDP)	N-NCM (PBS)	CM (Nr4a1-/-)	CM (Nod2-/-)	I-NCM	N-NCM (MDP)	N-NCM (PBS)	CM (Nr4a1-/-)	CM (Nod2-/-)	I-NCM	N-NCM (MDP)	N-NCM (PBS)	CM (Nr4a1-/-)	CM (Nod2-/-)	I-NCM	N-NCM (MDP)	N-NCM (PBS)	CM (Nr4a1-/-)	CM (Nod2-/-)	I-NCM	N-NCM (MDP)	N-NCM (PBS)	CM (Nr4a1-/-)	CM (Nod2-/-)	I-NCM	N-NCM (MDP)	N-NCM (PBS)	CM (Nr4a1-/-)	CM (Nod2-/-)	I-NCM	N-NCM (MDP)	N-NCM (PBS)
0	0	31.0889	0	0	8.9586	0.684969	156.619	0	4.89573	3.44562	0	21.2601	1.13656	1.63191	31.6231	26.5892	53.9515	15.0459	37.6894	1469.59	1188.11	90.8094	359.099	306.644	17.9172	2.55307	0	0	0	12.0214	21.8567	14.5295	67.5982	81.1293	18.9892	10.0877	0.854677	9.36308	10.2577
0	0.534165	85.9505	1.39728	0	26.8853	2.0881	236.821	3.14388	3.80074	16.5775	0.679846	76.8068	0.96063	0	37.4057	18.5501	68.8269	20.2605	14.4166	1451.38	1373.97	53.6983	260.593	246	3.93184	5.24453	0	0	0	85.3316	21.8036	27.5141	85.2341	83.3542	10.6266	13.2084	0.166249	12.0515	24.2461
0	0	20.7489	64.8157	0	9.86126	0.439565	73.999	122.334	0.095957	3.82124	0.293043	13.2112	72.9364	6.62104	17.627	19.6339	57.87	24.8485	18.6157	1292.56	1589.95	46.9282	265.774	322.128	25.1462	6.25159	0	28.2165	0	12.4498	25.6413	10.0502	67.4353	97.3964	7.39594	4.98173	2.10731	11.4887	22.0701
			1.55811					5.91373					0.67282					19.2993					440.166					0					70.3628					13.2793
Note: In Fig. 3C, the outlier data points identified by Prism are labeld with red color and the outlier point was removed in figure and statistical analysis.
Fig. S3D
Tlr2	Tlr2	Tlr2	Tlr2	Tlr2	Tlr4	Tlr4	Tlr4	Tlr4	Tlr4	Tlr7	Tlr7	Tlr7	Tlr7	Tlr7	Tlr8	Tlr8	Tlr8	Tlr8	Tlr8
CM (Nr4a1-/-)	CM (Nod2-/-)	I-NCM	N-NCM (MDP)	N-NCM (PBS)	CM (Nr4a1-/-)	CM (Nod2-/-)	I-NCM	N-NCM (MDP)	N-NCM (PBS)	CM (Nr4a1-/-)	CM (Nod2-/-)	I-NCM	N-NCM (MDP)	N-NCM (PBS)	CM (Nr4a1-/-)	CM (Nod2-/-)	I-NCM	N-NCM (MDP)	N-NCM (PBS)
186.599	162.244	17.7345	85.1878	81.6732	40.888	28.1771	43.1612	39.3466	43.8285	264.853	293.447	159.825	420.256	351.56	194.256	85.0918	73.7159	133.519	147.261
139.634	138.057	26.2673	80.5619	54.2589	95.3207	26.514	19.7836	49.3414	68.1513	323.368	253.922	98.0866	374.82	435.906	187.878	117.953	116.873	121.214	196.328
83.3276	109.94	41.0115	89.5145	77.5333	17.7503	30.7207	26.4224	28.4036	27.8275	261.323	333.19	122.71	346.27	481.704	154.575	122.394	28.2866	117.956	160.056
			87.8207					40.8295					370.263					126.384
Fig. S3E
Nod2	Nod2	Nod2	Nod2	Nod2	Notch2	Notch2	Notch2	Notch2	Notch2
CM (Nr4a1-/-)	CM (Nod2-/-)	I-NCM	N-NCM (MDP)	N-NCM (PBS)	CM (Nr4a1-/-)	CM (Nod2-/-)	I-NCM	N-NCM (MDP)	N-NCM (PBS)
96.4006	24.8457	78.0961	37.0194	49.8121	881.159	634.499	732.351	1011.11	1012.02
34.0051	40.7908	90.5223	37.0716	50.065	533.774	802.946	630.331	923.165	991.47
61.7561	36.2397	101.394	26.1209	22.7418	807.39	956.737	774.274	867.865	1084.32
			43.9457					1088.98
Fig. S3G
CCL6	CCL6		CCL9	CCL9		C1qb	C1qb		CCR2	CCR2		CD74	CD74		Nr4a1	Nr4a1		Cx3cr1	Cx3cr1
N-NCM	I-NCM		N-NCM	I-NCM		N-NCM	I-NCM		N-NCM	I-NCM		N-NCM	I-NCM		N-NCM	I-NCM		N-NCM	I-NCM
1.35563	2.96692		0.818714	2.5694		1.31231	9.89782		2.00842	3.52119		1.16525	1.46982		81.4426	0.814426		13.6313	1.02374
1.14391	2.98756		1.174	2.74429		0.691169	11.3696		0.892585	3.27402		0.841272	1.44959		182.621	1.82621		11.4626	1.14382
0.511912	2.79717		1.07549	2.48188		1.11199	8.92041		0.09253	3.40124		0.926588	1.31553		141.8	1.418		22.1212	1.16785
	2.02647		0.929805	1.97442		0.881569	7.29603			2.84034		1.07923	1.00741			0.863852		22.1212	0.797666
				2.47084			2.08948						1.49485						0.753853
				2.69447			2.29444						1.58557						1.25037

[truncated: 14 more sheets: Figure S4, Figure S5, Figure S6, Figure S7, Figure S8, Figure S9, Figure S10, Figure S11, Figure S12, Figure S13, Figure S16, Figure S17, Figure S18, Figure S19]
